# Supplementary material for: Dichlorido(6,6′-dimethyl-2,2′-bipyridine-κ2 N,N′)cadmium(II)
Source: Acta Crystallogr Sect E Struct Rep Online. 2010 Jul 31;66(Pt 8):m1024. doi: 10.1107/S1600536810029399 (PMC3007525; doi:10.1107/S1600536810029399)
Supplement: Supplementary file 2 [file e-66-m1024-Isup2.hkl]

#
# h,k,l, Fc-squared, Fo-squared, sigma(Fo-squared) and status flag
#
data_I
_shelx_title ' CdCl2+6,6-DiMeBiPy'
_shelx_refln_list_code          4
_shelx_F_calc_maximum      132.84
_exptl_crystal_F_000      1392.00
_reflns_d_resolution_high  0.7289
 
loop_
 _symmetry_equiv_pos_as_xyz
 'x, y, z'
 '-x, y+1/2, -z+1/2'
 '-x, -y, -z'
 'x, -y-1/2, z-1/2'
 
_cell_length_a     7.6715
_cell_length_b    10.0970
_cell_length_c    17.9024
_cell_angle_alpha  90.000
_cell_angle_beta   97.474
_cell_angle_gamma  90.000
 
_shelx_F_squared_multiplier     1.000
 
loop_
 _refln_index_h
 _refln_index_k
 _refln_index_l
 _refln_F_squared_calc
 _refln_F_squared_meas
 _refln_F_squared_sigma
 _refln_observed_status
   1   0   0      283.22      292.84      8.94 o
   3   0   0     1066.74      937.67     55.90 o
   4   0   0    10487.42     9487.76    666.14 o
   5   0   0     1260.63     1143.98    119.99 o
   6   0   0      322.78      301.39     23.34 o
   7   0   0     1027.65      984.23     78.86 o
   8   0   0      332.14      335.78      8.37 o
   9   0   0      199.42      190.11      7.67 o
  10   0   0       19.03       15.38      8.37 o
   2   1   0    12116.71    11292.22     26.83 o
   3   1   0    15538.23    12754.65     35.31 o
   4   1   0     8327.91     7620.20    235.26 o
   5   1   0     2840.32     2622.23    131.57 o
   6   1   0       55.37       59.00      3.34 o
   7   1   0      932.50      965.49     15.70 o
   8   1   0      784.49      823.02     40.01 o
   9   1   0       40.81       37.81      5.86 o
  10   1   0       62.69       63.75      5.23 o
   1   2   0     5325.34     5220.41     78.17 o
   2   2   0     4553.31     4090.94     81.92 o
   3   2   0      737.77      704.18     23.31 o
   4   2   0     4356.29     3959.34    135.80 o
   5   2   0     2526.00     2462.59    101.94 o
   6   2   0     1265.63     1170.01     76.35 o
   7   2   0      660.81      666.87     33.96 o
   8   2   0      302.17      323.07      7.62 o
   9   2   0      137.18      140.06      9.79 o
  10   2   0       32.81       36.69      5.62 o
   1   3   0    12325.84    11105.74     92.09 o
   2   3   0     2427.05     2540.13     21.89 o
   3   3   0    17646.39    14796.95     32.31 o
   4   3   0     1374.76     1306.37     38.29 o
   5   3   0     1849.77     1824.74     78.76 o
   6   3   0      825.32      824.80     25.13 o
   7   3   0     1063.34     1096.33     46.89 o
   8   3   0      206.97      230.75     13.69 o
   9   3   0       19.16       23.48      5.30 o
  10   3   0       93.32       91.02      6.48 o
   1   4   0     1041.62      929.19    498.35 o
   3   4   0        4.50       40.47     16.52 o
   4   4   0     2943.56     3045.21     76.68 o
   5   4   0     1432.92     1249.95     92.15 o
   6   4   0     1521.64     1514.29    125.80 o
   7   4   0      373.47      369.93     16.39 o
   8   4   0      126.57      127.15      6.51 o
   9   4   0      140.08      137.41      7.31 o
   1   5   0    11912.76    11527.40     21.78 o
   2   5   0      278.83      256.18    131.89 o
   3   5   0     6021.32     5784.55     18.16 o
   4   5   0      537.61      564.32     16.22 o
   5   5   0     2069.29     1938.92    244.18 o
   6   5   0      704.09      674.81    251.40 o
   7   5   0      359.17      373.89      6.07 o
   8   5   0       91.73       91.80      6.46 o
   9   5   0       87.53       78.93      7.31 o
   0   6   0     4455.43     4192.63     17.92 o
   1   6   0      295.44      292.67      5.08 o
   2   6   0     5572.84     5193.10    190.81 o
   3   6   0     1852.75     1811.57     54.56 o
   4   6   0     2417.52     2134.75    524.23 o
   5   6   0      240.82      310.66     64.77 o
   6   6   0      987.04     1064.98      9.28 o
   7   6   0      310.39      292.49      5.63 o
   8   6   0      155.22      166.90      6.94 o
   9   6   0       82.37       82.73      5.41 o
   1   7   0     7397.35     7938.92    398.10 o
   2   7   0      100.04      102.15      3.46 o
   3   7   0     1866.59     1837.06    118.38 o
   4   7   0      249.94      268.30     18.06 o
   5   7   0     2149.02     2254.87     11.95 o
   6   7   0      315.57      321.81      7.01 o
   7   7   0       43.75       59.45      6.29 o
   8   7   0      130.75      122.48      7.20 o
   0   8   0     4004.22     3919.40     15.57 o
   1   8   0      176.72      172.82      4.51 o
   2   8   0     3055.63     3329.66     81.98 o
   3   8   0     1647.56     1573.79    112.37 o
   4   8   0     1518.71     1580.40    107.27 o
   5   8   0      137.87      155.63      6.25 o
   6   8   0      427.14      478.55      7.73 o
   7   8   0      287.48      276.65      7.45 o
   8   8   0      135.07      115.96      7.48 o
   1   9   0     3680.55     3877.55    197.92 o
   2   9   0      506.25      536.03      6.03 o
   3   9   0     1754.35     1774.46     99.13 o
   4   9   0       80.11       70.03      5.13 o
   5   9   0      900.95      987.28     43.70 o
   6   9   0      238.96      259.06      5.51 o
   7   9   0       75.47       87.88      7.11 o
   0  10   0     2348.86     2371.58     13.27 o
   1  10   0       22.48       35.77      7.87 o
   2  10   0     3174.76     3258.83     88.14 o
   3  10   0       64.44       65.56      3.66 o
   4  10   0      431.69      457.18     40.19 o
   5  10   0      223.48      251.43     17.06 o
   6  10   0      201.33      196.91      7.30 o
   7  10   0       91.74       86.33      5.35 o
   1  11   0     1017.08     1061.06     60.83 o
   2  11   0      206.15      194.83      9.05 o
   3  11   0      764.20      799.82     48.26 o
   4  11   0       93.32       83.39      4.96 o
   5  11   0      238.74      254.29      7.50 o
   6  11   0      175.45      184.84      7.87 o
   0  12   0      567.84      693.31      9.21 o
   1  12   0       21.84       19.63      6.26 o
   2  12   0      597.69      582.95     23.22 o
   3  12   0       19.55       21.11      4.03 o
   4  12   0      180.29      185.16     15.80 o
   5  12   0      173.26      161.25      5.97 o
   1  13   0      466.27      466.38     13.33 o
   2  13   0       31.76       28.61      3.49 o
   3  13   0      390.39      366.16     19.39 o
 -10   1   1        0.32        3.01      4.74 o
  -9   1   1        3.76        9.44      4.46 o
  -8   1   1       40.88       44.57      5.15 o
  -7   1   1        0.08        5.05      5.53 o
  -6   1   1      174.18      150.99     10.51 o
  -5   1   1      152.85      166.70      4.74 o
  -4   1   1     1756.54     1672.76     64.32 o
  -3   1   1      169.96      202.83      3.82 o
  -2   1   1     4462.51     4178.10    149.24 o
  -1   1   1      458.22      411.47     11.57 o
   0   1   1     6661.08     6612.70    142.12 o
   1   1   1     1529.42     1510.94     40.75 o
   3   1   1      464.92      426.88      9.07 o
   4   1   1     1260.06     1425.67     49.33 o
   5   1   1        5.62        7.04      2.46 o
   6   1   1       35.82       33.03      2.94 o
   7   1   1        4.80        9.53      3.07 o
   8   1   1        0.24        5.83      3.13 o
   9   1   1        0.96        0.79      4.52 o
  10   1   1        7.05       11.93      4.94 o
 -10   2   1       18.94       23.29      5.55 o
  -9   2   1        0.19        1.46      4.92 o
  -8   2   1        1.10        1.16      4.48 o
  -7   2   1        5.02        5.59      3.45 o
  -6   2   1       19.83       36.80      3.84 o
  -5   2   1        0.08        4.56      2.86 o
  -4   2   1      278.11      279.45     16.84 o
  -3   2   1      276.91      297.55     14.10 o
  -2   2   1      182.67      107.67     46.27 o
  -1   2   1       14.91       30.46      8.47 o
   0   2   1     6896.50     6656.03     82.28 o
   1   2   1        3.25        4.19      3.57 o
   2   2   1    10205.37    10046.14     59.64 o
   3   2   1      299.88      357.03      5.91 o
   4   2   1       12.59       13.88      3.00 o
   5   2   1       17.31       18.31      2.34 o
   6   2   1      772.01      763.60     24.50 o
   7   2   1        0.03        3.69      3.35 o
   8   2   1       51.08       49.34      3.79 o
   9   2   1        8.64       10.70      4.98 o
  10   2   1        4.96        5.90      5.04 o
 -10   3   1        2.02        2.44      5.01 o
  -9   3   1        0.00        0.49      5.25 o
  -8   3   1       48.06       45.82      4.06 o
  -7   3   1       36.24       33.29      4.88 o
  -6   3   1      535.28      531.23     34.94 o
  -5   3   1        4.79        6.25      3.84 o
  -4   3   1      688.48      717.10     39.46 o
  -3   3   1      393.35      405.73     49.01 o
  -2   3   1     2482.26     2203.32    588.41 o
  -1   3   1       93.23       76.32      5.02 o
   0   3   1     1890.34     1865.95     11.63 o
   1   3   1        6.92        3.22      3.02 o
   2   3   1        0.24        0.50      2.92 o
   3   3   1       11.09       18.74      3.41 o
   4   3   1      687.16      731.76     21.24 o
   5   3   1      696.39      671.17     16.72 o
   6   3   1      426.01      472.07     12.65 o
   7   3   1        0.05        2.41      3.06 o
   8   3   1        8.12        8.39      3.26 o
   9   3   1       22.28       25.09      4.05 o
  10   3   1        8.40        2.01      7.92 o
 -10   4   1        0.04        5.58      4.96 o
  -9   4   1       15.11       14.43      6.64 o
  -8   4   1        3.07        3.85      5.88 o
  -7   4   1       10.40       17.75      5.95 o
  -6   4   1        4.91       14.26      6.09 o
  -5   4   1       87.19       81.27     16.07 o
  -4   4   1      116.75      121.23      5.65 o
  -3   4   1     1087.65      948.41    237.39 o
  -2   4   1       39.05       54.55      5.28 o
  -1   4   1       56.59       50.62      6.80 o
   0   4   1     2449.12     2487.87     15.97 o
   1   4   1     2847.03     2927.50     94.81 o
   2   4   1     2801.80     2896.71      9.23 o
   3   4   1     1119.44     1033.89      9.96 o
   4   4   1      168.91      170.12      3.87 o
   5   4   1      411.77      381.33      9.02 o
   6   4   1       83.83       84.38      4.79 o
   7   4   1       52.13       50.17      3.45 o
   8   4   1        0.54        5.90      4.20 o
   9   4   1        0.55       -0.98      4.42 o
  -9   5   1        0.66       12.42      6.76 o
  -8   5   1        3.63       12.63      6.12 o
  -7   5   1      211.31      196.42      5.16 o
  -6   5   1       22.35       32.16      4.27 o
  -5   5   1      545.99      553.25      6.64 o
  -4   5   1        0.34        5.77      3.78 o
  -3   5   1     1198.89     1197.74     70.17 o
  -2   5   1       45.91       57.69      4.70 o
  -1   5   1     2191.61     2261.85     10.48 o
   0   5   1     5949.05     6545.06    606.34 o
   1   5   1       70.79       59.15      5.82 o
   2   5   1     1404.80     1498.69     55.65 o
   3   5   1      252.81      216.07      3.38 o
   4   5   1      271.09      273.18      4.83 o
   5   5   1       93.62      106.40      8.94 o
   6   5   1      109.93      121.63     12.90 o
   7   5   1       12.17       19.28      4.34 o
   8   5   1        1.02        8.14      6.07 o
   9   5   1       38.74       33.78      4.99 o
  -9   6   1       24.93       20.66      6.94 o
  -8   6   1        3.71        3.97      6.36 o
  -7   6   1        8.33        9.55      4.15 o
  -6   6   1        0.11        8.04      5.90 o
  -5   6   1       89.40      118.80      6.34 o
  -4   6   1       21.04       19.91      6.78 o
  -3   6   1      177.68      167.61      7.77 o
  -2   6   1       95.25      112.95      3.70 o
  -1   6   1      153.56      171.94     13.95 o
   0   6   1        2.35        6.51      2.99 o
   1   6   1     2132.71     2030.41     11.09 o
   2   6   1      831.34      819.67      6.11 o
   3   6   1      540.57      549.77     34.47 o
   4   6   1      476.92      508.81      4.85 o
   5   6   1      167.17      153.09     11.82 o
   6   6   1        4.94        8.13      3.81 o
   7   6   1       30.91       34.21      4.22 o
   8   6   1       18.59       28.77      4.51 o
   9   6   1        1.55       12.71      6.93 o
  -8   7   1       30.76       28.90      4.76 o
  -7   7   1        9.92        8.42      6.25 o
  -6   7   1       69.20       74.36      6.17 o
  -5   7   1       62.73       79.89      4.42 o
  -4   7   1       18.46       26.20      4.31 o
  -3   7   1        3.44        7.63      3.68 o
  -2   7   1       85.39       87.86      4.42 o
  -1   7   1      153.91      154.42      4.40 o
   0   7   1      156.46      147.10      4.49 o
   1   7   1      125.33      121.91      3.45 o
   2   7   1        1.24        6.20      5.73 o
   3   7   1      145.78      110.16     27.79 o
   4   7   1        4.35        6.20      2.92 o
   5   7   1       31.63       40.31     14.32 o
   6   7   1       48.22       70.24      5.87 o
   7   7   1        0.23        3.92      4.29 o
   8   7   1        2.17        0.86      6.76 o
  -8   8   1        3.44        7.77      6.86 o
  -7   8   1       36.13       30.21      6.62 o
  -6   8   1       29.24       32.09      6.37 o
  -5   8   1       44.93       55.14      6.00 o
  -4   8   1       19.45       20.93      4.08 o
  -3   8   1       41.35       62.06      5.78 o
  -2   8   1       61.91       67.33      4.11 o
  -1   8   1      176.44      191.39      9.16 o
   0   8   1       49.34       38.64      5.58 o
   1   8   1        0.45       14.72      3.95 o
   2   8   1      216.74      245.43      5.10 o
   3   8   1       71.73       74.29      4.93 o
   4   8   1        7.20       13.81      3.73 o
   5   8   1       96.26       98.36     11.66 o
   6   8   1       18.85       22.53      5.92 o
   7   8   1        0.23       -2.05      4.61 o
   8   8   1        9.41        9.48      6.81 o
  -7   9   1       11.12        9.31      4.88 o
  -6   9   1       73.98       73.60      4.86 o
  -5   9   1      100.58      125.50      6.37 o
  -4   9   1       32.81       26.44      3.21 o
  -3   9   1      141.17      171.58     10.96 o
  -2   9   1      336.84      387.05     13.72 o
  -1   9   1       77.81       77.02      4.29 o
   0   9   1       56.39       52.54      8.55 o
   1   9   1      318.83      310.28     17.57 o
   2   9   1        2.51        3.16      3.48 o
   3   9   1       55.08       53.15      3.70 o
   4   9   1       12.71       13.29      3.93 o
   5   9   1      144.83      124.05     10.43 o
   6   9   1        0.41       23.27      6.20 o
   7   9   1       29.74       19.42      4.89 o
  -7  10   1        3.21        8.68      6.76 o
  -6  10   1        0.35       14.14      4.69 o
  -5  10   1       63.01       60.51      6.19 o
  -4  10   1       10.31       15.22      3.88 o
  -3  10   1       73.04       76.64      3.87 o
  -2  10   1       53.70       55.21      7.92 o
  -1  10   1      546.81      563.47      5.81 o
   0  10   1      113.95      137.67     21.49 o
   1  10   1        2.05       -2.69      3.05 o
   2  10   1       52.65       44.79      3.67 o
   3  10   1      267.30      262.30     21.99 o
   4  10   1       67.71       76.07      4.08 o
   5  10   1       17.21       26.74      3.80 o
   6  10   1       15.68        6.17      4.81 o
   7  10   1        2.63        0.13      6.93 o
  -6  11   1        7.70        9.72      7.08 o
  -5  11   1       29.29       33.24      4.79 o
  -4  11   1      142.92      161.43     10.92 o
  -3  11   1        3.21        7.91      3.81 o
  -2  11   1       41.66       28.91      3.69 o
  -1  11   1       27.09       34.51      3.72 o
   0  11   1      297.46      351.21      5.83 o
   1  11   1      102.59       90.85      6.49 o
   2  11   1      127.46      116.95      4.43 o
   3  11   1       71.55       89.40      5.45 o
   4  11   1       11.14        7.32      3.67 o
   5  11   1       53.73       49.04      4.08 o
   6  11   1        5.61        0.81      5.06 o
  -5  12   1       18.48       10.81      7.09 o
  -4  12   1        3.21        7.59      3.71 o
  -3  12   1       30.92       33.80      6.06 o
  -2  12   1        7.66       11.57      4.51 o
  -1  12   1       91.73       79.09      6.41 o
   0  12   1      121.31      140.68      4.32 o
   1  12   1       35.38       46.51      6.05 o
   2  12   1        6.16        8.02      3.67 o
   3  12   1        8.80        8.34      3.99 o
   4  12   1      171.62      144.09     12.47 o
   5  12   1        3.14       14.82      8.43 o
  -3  13   1       15.57       16.22      3.52 o
  -2  13   1        0.16       -1.31      3.40 o
  -1  13   1        7.82        6.71      4.71 o
   0  13   1       78.99       74.46      4.16 o
   1  13   1       21.29       23.97      3.98 o
   2  13   1        0.44        4.87      3.98 o
   3  13   1      111.20       97.44      5.63 o
 -10   0   2        2.19        5.43      6.84 o
  -9   0   2        0.03        0.05      6.39 o
  -8   0   2     1070.85     1097.31     12.07 o
  -7   0   2      172.06      184.18      6.99 o
  -6   0   2     1045.76     1116.24     11.94 o
  -5   0   2     2756.11     2741.69     16.75 o
  -4   0   2     7345.16     6690.27     27.35 o
  -3   0   2     3812.18     2849.86     20.26 o
  -2   0   2      216.14      238.48      8.94 o
   0   0   2    13746.49    13631.63    286.28 o
   4   0   2      172.85      211.94      8.54 o
   5   0   2     2596.14     2575.68    141.20 o
   6   0   2       18.65       19.97      3.32 o
   7   0   2      888.45      878.61     79.19 o
   8   0   2      581.76      614.15     30.48 o
   9   0   2      118.10      121.24      8.90 o
  10   0   2       16.17       16.73      7.21 o
 -10   1   2        0.01       -0.23      4.80 o
  -9   1   2      320.31      326.86     16.76 o
  -8   1   2       51.90       63.86      4.83 o
  -7   1   2     1033.58     1126.25     34.61 o
  -6   1   2      153.35      176.47      5.01 o
  -5   1   2     4981.75     4946.22    196.76 o
  -3   1   2     3643.64     3334.99     67.58 o
  -2   1   2      179.39      126.52     11.68 o
   1   1   2     2798.11     2818.36     25.72 o
   2   1   2    14664.38    14359.56     39.32 o
   3   1   2      180.97      185.31      3.34 o
   5   1   2       37.63       36.61      2.92 o
   6   1   2     2917.73     2893.54     98.33 o
   7   1   2      505.20      560.17      9.68 o
   8   1   2      202.42      208.50     10.38 o
   9   1   2       36.13       31.96      3.28 o
  10   1   2       53.95       56.93      5.33 o
 -10   2   2      105.73      102.39      6.03 o
  -9   2   2        0.34        3.03      4.88 o
  -8   2   2      850.48      901.74     21.34 o
  -7   2   2      549.47      579.37     20.99 o
  -6   2   2     2032.68     1992.49    122.49 o
  -5   2   2     1211.99     1226.29     94.55 o
  -4   2   2     4360.73     4327.55     18.54 o
  -3   2   2    10067.11     9324.88     27.35 o
  -2   2   2     6437.76     4959.78     22.61 o
   0   2   2     2375.31     2414.30     71.73 o
   1   2   2    14088.23    12867.74     28.24 o
   2   2   2     1272.06     1286.49     28.34 o
   4   2   2     4664.68     4765.74     84.96 o
   5   2   2     2856.99     2870.46     80.37 o
   6   2   2     1314.95     1304.99     37.70 o
   7   2   2     1682.66     1703.83     34.39 o
   8   2   2      371.57      389.89      9.01 o
   9   2   2      126.37      128.10      7.20 o
  10   2   2       27.41       28.66      5.17 o
 -10   3   2        5.68        7.77      6.91 o
  -9   3   2      259.25      279.00      7.65 o
  -8   3   2      111.71      122.73      5.79 o
  -7   3   2      800.92      804.11     35.19 o
  -6   3   2      954.69      953.69     37.16 o
  -5   3   2     3792.45     3642.08     15.22 o
  -4   3   2     3445.65     3554.42     15.95 o
  -3   3   2     2068.08     2039.63     12.36 o
  -2   3   2    14786.94    12001.53     31.15 o
   0   3   2     9653.36     9720.73    300.93 o
   1   3   2      489.87      536.51      5.15 o
   3   3   2      458.16      454.92      6.78 o
   4   3   2     4802.40     4884.49    128.47 o
   5   3   2      517.54      515.18      9.60 o
   6   3   2     2395.01     2383.07     86.15 o
   7   3   2      151.71      162.93      8.38 o
   8   3   2       93.62       96.59      5.89 o
   9   3   2       61.45       59.72      4.24 o
  10   3   2       43.18       47.21      5.51 o
 -10   4   2      126.94      130.31      7.90 o
  -9   4   2        0.26        0.81      4.59 o
  -8   4   2      468.24      472.35      8.12 o
  -7   4   2      541.31      522.08      6.83 o
  -6   4   2     2216.01     2184.81     12.73 o
  -5   4   2      594.25      570.24      7.89 o
  -4   4   2     1198.10     1150.22      9.57 o
  -3   4   2     8834.10     8657.49     23.59 o
  -2   4   2     4451.21     4452.28    255.78 o
   0   4   2     1404.37     1486.30     12.50 o
   1   4   2    16551.35    15537.30     34.97 o
   2   4   2     1503.49     1627.75     24.62 o
   3   4   2     8954.39     8755.61     40.07 o
   4   4   2      447.94      459.64      5.49 o
   5   4   2     2147.61     2101.82     27.51 o
   6   4   2      141.99      143.61      6.01 o
   7   4   2      679.79      700.61     25.20 o
   8   4   2       20.02       33.75      5.58 o
   9   4   2       60.08       50.08      7.93 o
  -9   5   2      257.00      229.51      6.19 o
  -8   5   2        0.13        5.26      4.35 o
  -7   5   2      803.18      813.87      9.03 o
  -6   5   2     1389.37     1371.69     10.52 o
  -5   5   2     1858.52     1830.82     10.32 o
  -4   5   2     1788.40     1862.18     11.26 o
  -3   5   2     3286.15     3259.02    139.23 o
  -2   5   2    11498.63    10785.93     25.47 o
  -1   5   2     1266.11     1097.96     96.94 o
   0   5   2     8149.19     5394.93   3716.72 o
   1   5   2       48.86       40.26      3.23 o
   2   5   2    13413.34    12788.84    281.42 o
   3   5   2        6.54        7.75      4.07 o
   4   5   2     3271.75     3198.62      8.78 o
   5   5   2      131.05      148.64      3.45 o
   6   5   2     1615.52     1624.14     69.65 o
   7   5   2       92.45       98.93      4.15 o
   8   5   2      212.38      190.80     34.60 o
   9   5   2       53.66       58.79      7.20 o
  -9   6   2       43.98       47.21      5.04 o
  -8   6   2      491.63      451.83      6.74 o
  -7   6   2       78.64       62.84      4.71 o
  -6   6   2     1051.76     1058.88      8.27 o
  -5   6   2     1668.69     1616.43      9.55 o
  -4   6   2     2415.41     2365.14     11.43 o
  -3   6   2     2754.58     2684.63    103.74 o
  -2   6   2     1134.87     1179.12     59.75 o
  -1   6   2     7034.84     7194.45     57.43 o
   0   6   2     1332.88     1056.89    611.91 o
   1   6   2     9482.03     8094.18    847.47 o
   2   6   2      429.02      461.03     27.50 o
   3   6   2     3117.11     3014.64     39.80 o
   4   6   2      147.16      169.44      5.90 o
   5   6   2     3073.33     2912.29    124.72 o
   6   6   2      243.58      230.87      6.99 o
   7   6   2      192.53      199.65     30.62 o
   8   6   2       35.88       37.69      6.44 o
   9   6   2      105.25      101.48      5.48 o
  -9   7   2      100.40       99.93      5.68 o
  -8   7   2       53.72       38.74      6.86 o
  -7   7   2      644.60      621.76      8.62 o
  -6   7   2      648.51      648.32      7.13 o
  -5   7   2      333.53      348.29      6.98 o
  -4   7   2     1386.79     1409.57     64.76 o
  -3   7   2     3820.27     3867.40    200.30 o
  -2   7   2     3649.00     3760.45    148.33 o
  -1   7   2       10.87       18.80      5.09 o
   0   7   2     6944.85     7059.46     19.21 o
   1   7   2     2681.98     2367.15   1325.69 o
   2   7   2     3955.48     3862.13    261.80 o
   3   7   2      376.59      370.49     11.75 o
   4   7   2     2228.55     2214.07     69.71 o
   5   7   2        7.64       19.42      2.76 o
   6   7   2      193.20      205.56     24.24 o
   7   7   2      131.44      119.62      5.03 o
   8   7   2      170.93      172.08      7.52 o
  -8   8   2      236.59      217.18      7.85 o
  -7   8   2        7.55       11.77      4.39 o
  -6   8   2      618.02      670.97      8.69 o
  -5   8   2      789.27      879.68      8.78 o
  -4   8   2      935.98      928.07     32.23 o
  -3   8   2     1192.75     1162.45     54.42 o
  -2   8   2      505.94      572.00     29.73 o
  -1   8   2     2646.80     2901.53     34.03 o
   0   8   2     1254.08     1274.50      9.59 o
   1   8   2     5189.54     5127.94     60.37 o
   2   8   2       24.48       30.63      3.68 o
   3   8   2     1706.62     1525.06    405.14 o
   4   8   2        7.31        4.67      2.63 o
   5   8   2     1846.45     1654.71    354.96 o
   6   8   2      146.09      142.82     28.51 o
   7   8   2      191.09      198.13      7.23 o
   8   8   2       15.41       30.93      5.03 o
  -7   9   2      284.23      299.65      7.89 o
  -6   9   2      163.08      172.34      6.81 o
  -5   9   2      217.77      225.87      6.64 o
  -4   9   2      759.91      747.44     37.37 o
  -3   9   2     1394.88     1416.37     79.19 o
  -2   9   2     2441.48     2556.89     22.94 o
  -1   9   2      454.80      497.98      5.48 o
   0   9   2     1700.33     1792.16     66.79 o
   1   9   2      661.65      654.26     26.19 o
   2   9   2     3030.25     3129.33    229.95 o
   3   9   2        0.81        0.03      2.86 o
   4   9   2     1658.37     1713.41    115.49 o
   5   9   2       13.49       12.34      4.59 o
   6   9   2      380.70      373.34      7.78 o
   7   9   2       12.39       25.84      6.72 o
  -7  10   2       42.14       38.18      7.06 o
  -6  10   2      481.68      525.20      8.47 o
  -5  10   2      130.21      139.27      4.96 o
  -4  10   2      238.25      223.85     13.27 o
  -3  10   2      799.39      795.22     40.57 o
  -2  10   2      539.20      657.20      6.27 o
  -1  10   2     1109.22     1142.54      7.24 o
   0  10   2      439.22      442.45     27.72 o
   1  10   2     2505.37     2625.21    244.10 o
   2  10   2      133.02      124.47      6.60 o
   3  10   2     1107.85     1152.50     97.88 o
   4  10   2       91.17       82.18      4.14 o
   5  10   2      506.53      487.29     49.81 o
   6  10   2       73.04       81.07      5.04 o
   7  10   2      157.46      144.25      5.83 o
  -6  11   2       88.58       75.15      5.33 o
  -5  11   2      316.50      356.42      7.89 o
  -4  11   2      115.27      126.76     10.87 o
  -3  11   2      285.82      298.46     16.97 o
  -2  11   2      870.17      917.93     16.20 o
  -1  11   2      413.34      442.77     19.31 o
   0  11   2      405.41      449.42     18.09 o
   1  11   2        0.57        2.93      3.40 o
   2  11   2     1371.12     1389.57     78.85 o
   3  11   2       21.02       30.69      3.76 o
   4  11   2      599.96      598.31     43.35 o
   5  11   2       60.94       62.73      6.55 o
   6  11   2      251.37      255.95      8.04 o
  -5  12   2       68.45       56.91      7.25 o
  -4  12   2      163.63      170.24     12.89 o
  -3  12   2      260.41      235.71     10.62 o
  -2  12   2      196.44      190.98      7.99 o
  -1  12   2      674.06      739.09     20.50 o
   0  12   2       84.30       89.62      8.66 o
   1  12   2      693.69      728.52     54.20 o
   2  12   2        8.57       14.46      3.72 o
   3  12   2      410.54      403.76     27.31 o
   4  12   2       19.87       24.33      3.60 o
   5  12   2      224.42      197.01     25.08 o
  -3  13   2      171.88      172.09     10.93 o
  -2  13   2      264.79      246.03     17.91 o
  -1  13   2      169.23      170.96      5.34 o
   0  13   2      471.31      492.38     10.78 o
   1  13   2       29.48       37.56      3.48 o
   2  13   2      311.27      264.92     16.11 o
   3  13   2        2.51        3.69      3.78 o
 -10   1   3        2.96        0.29      4.82 o
  -9   1   3       21.39       24.06      5.09 o
  -8   1   3       79.20       78.22      5.24 o
  -7   1   3       10.00       11.92      5.56 o
  -6   1   3       10.06       15.08      4.23 o
  -5   1   3       97.21      105.27      5.02 o
  -4   1   3       64.50       81.99      4.60 o
  -3   1   3      138.91      149.71      5.90 o
  -2   1   3      291.01      284.06     11.31 o
  -1   1   3      245.73      292.86     17.58 o
   0   1   3        4.11       13.79      2.89 o
   1   1   3       67.20       69.00      3.77 o
   2   1   3      312.14      279.81      3.66 o
   3   1   3      255.82      282.42      7.09 o
   4   1   3     5029.52     5265.52     88.87 o
   5   1   3        9.39       10.85      2.35 o
   6   1   3      112.44      123.43      7.32 o
   7   1   3        8.80       11.30      2.77 o
   8   1   3       47.77       47.54      3.92 o
   9   1   3       25.04       29.31      3.27 o
  10   1   3        0.17       -2.93      5.55 o
 -10   2   3        8.07       12.57      5.38 o
  -9   2   3        0.10        7.24      4.95 o
  -8   2   3      131.40      127.88      9.37 o
  -7   2   3        2.11        0.02      5.11 o
  -6   2   3      124.83      109.01     11.89 o
  -5   2   3       86.44      102.32      6.72 o
  -4   2   3     1774.46     1737.01     34.47 o
  -3   2   3       65.13       47.83      5.73 o
  -1   2   3     3142.49     3475.31     56.51 o
   0   2   3     2313.80     2365.82     17.75 o
   1   2   3     4945.69     4936.70     49.48 o
   2   2   3        8.14       11.56      2.83 o
   3   2   3      935.27      884.76      7.42 o
   4   2   3      516.70      588.17     18.94 o
   5   2   3      342.92      322.97      8.84 o
   6   2   3      152.72      142.68      6.48 o
   7   2   3       15.48       17.45      3.19 o
   8   2   3       53.41       49.85      3.31 o
   9   2   3       13.78       17.09      3.02 o
  10   2   3        8.70        7.27      4.19 o
 -10   3   3        8.70       19.07      7.11 o
  -9   3   3        0.44       -2.99      6.52 o
  -8   3   3        1.01        2.24      5.99 o
  -7   3   3       22.69       14.29      6.10 o
  -6   3   3       38.58       35.42      4.69 o
  -5   3   3       81.52       86.89      5.92 o
  -4   3   3      653.49      605.89      7.20 o
  -3   3   3      644.59      684.82      7.68 o
  -2   3   3      416.77      384.35     14.54 o
  -1   3   3      211.73      230.14     21.02 o
   0   3   3     3188.24     3393.80    116.01 o
   1   3   3     1117.63     1069.34     15.80 o
   2   3   3      918.46     1001.69      6.35 o
   3   3   3       75.79       70.34      2.89 o
   4   3   3      121.86      114.70      2.94 o
   5   3   3       15.86       18.28      2.61 o
   6   3   3     1146.39     1156.37     26.96 o
   7   3   3       33.61       38.20      2.87 o
   8   3   3      172.58      151.02      6.54 o
   9   3   3        0.43        3.68      3.27 o
 -10   4   3       47.65       39.00      5.20 o
  -9   4   3       15.19       35.46      6.52 o
  -8   4   3        8.62       19.35      6.04 o
  -7   4   3      130.64      134.36      6.69 o
  -6   4   3      159.12      177.72      6.84 o
  -5   4   3      174.67      173.61      6.64 o
  -4   4   3       41.48       51.73      3.92 o
  -3   4   3      304.30      306.07      5.68 o
  -2   4   3       16.53        6.86      4.71 o
  -1   4   3      308.04      388.31     30.25 o
   0   4   3      236.94      246.68      5.82 o
   1   4   3       69.24       88.96      3.12 o
   2   4   3      480.98      450.18     19.17 o
   3   4   3      105.38       99.93      3.28 o
   4   4   3      992.07     1009.95      7.52 o
   5   4   3      442.87      455.91     12.22 o
   6   4   3       25.07       23.91      2.64 o
   7   4   3       10.84       15.81      2.89 o
   8   4   3        0.01        6.89      2.72 o
   9   4   3       32.14       30.56      3.79 o
  -9   5   3        2.48       -3.55      6.67 o
  -8   5   3       11.78        4.32      4.24 o
  -7   5   3        0.75       11.05      5.97 o
  -6   5   3       14.52        7.30      4.15 o
  -5   5   3       36.55       50.89      5.82 o
  -4   5   3      291.11      318.81      6.74 o
  -3   5   3      902.59      784.11     19.50 o
  -2   5   3     1406.74     1435.15     25.19 o
  -1   5   3      457.72      394.99    213.95 o
   0   5   3       45.90       60.38      3.99 o
   1   5   3     2827.40     2628.70     41.61 o
   2   5   3      149.42      181.85     12.08 o
   3   5   3      168.74      167.68      3.27 o
   4   5   3       19.48       24.97      3.71 o
   5   5   3      254.26      245.54      3.79 o
   6   5   3       20.49       20.20      3.02 o
   7   5   3       45.65       49.44      5.01 o
   8   5   3       46.27       46.84      3.98 o
   9   5   3        1.71        8.85      5.97 o
  -9   6   3        4.32        8.24      6.83 o
  -8   6   3       34.45       35.81      6.62 o
  -7   6   3      242.47      257.90      5.55 o
  -6   6   3        2.02        9.70      4.17 o
  -5   6   3      104.02      118.14      6.24 o
  -4   6   3      578.67      552.74      7.63 o
  -3   6   3      437.50      462.84      5.63 o
  -2   6   3        7.62       14.81      3.87 o
  -1   6   3      933.10      930.10     14.08 o
   0   6   3      444.61      363.99      4.86 o
   1   6   3        0.23        8.36      3.96 o
   2   6   3      137.03      147.38      9.01 o
   3   6   3      217.74      217.50      6.48 o
   4   6   3      870.98      858.49     15.72 o
   5   6   3      208.06      199.51      4.26 o
   6   6   3        1.24        4.24      4.06 o
   7   6   3        0.99        3.45      2.78 o
   8   6   3       15.44        5.93      5.17 o
   9   6   3        3.40       -1.58      7.04 o
  -9   7   3        3.48       13.37      7.06 o
  -8   7   3        7.00        6.86      4.74 o
  -7   7   3       38.16       33.10      4.74 o
  -6   7   3      100.46      100.84      4.84 o
  -5   7   3      105.57      108.34      6.12 o
  -4   7   3        3.44       15.27      6.02 o
  -3   7   3      720.66      737.91     23.32 o
  -2   7   3       70.02       73.75      3.51 o
  -1   7   3       17.02       37.05      3.90 o
   0   7   3       14.64       17.24      5.51 o
   1   7   3      298.38      294.34     28.49 o
   2   7   3      108.19      101.34      2.97 o
   3   7   3       12.20       17.27      2.54 o
   4   7   3      263.26      256.37      4.55 o
   5   7   3        0.35       -0.41      3.03 o
   6   7   3       46.98       49.22      5.90 o
   7   7   3        1.61       -6.42      9.64 o
   8   7   3       26.17       23.67      6.83 o
  -8   8   3       35.86       42.23      5.01 o
  -7   8   3       10.58        7.63      6.44 o
  -6   8   3      284.90      256.62      5.56 o
  -5   8   3       51.38       42.67      5.75 o
  -4   8   3      120.08      127.44      6.67 o
  -3   8   3       52.36       57.06      3.80 o
  -2   8   3      449.17      499.04      5.63 o
  -1   8   3        4.35        7.37      3.96 o
   0   8   3        4.52        9.13      3.32 o
   1   8   3      498.06      469.33    244.59 o
   2   8   3      215.41      223.68     26.37 o
   3   8   3       43.01       32.82      3.45 o
   4   8   3        0.15        2.35      5.60 o
   5   8   3      109.44       98.51      6.01 o
   6   8   3       52.40       54.57      5.71 o
   7   8   3       48.92       54.52      6.57 o
   8   8   3       20.69       23.60      7.25 o
  -7   9   3       29.45       32.78      4.94 o
  -6   9   3      134.73      138.37      4.96 o
  -5   9   3       59.35       43.70      6.05 o
  -4   9   3       12.25       12.25      3.34 o
  -3   9   3       41.66       44.55      3.80 o
  -2   9   3        8.41       17.18      4.11 o
  -1   9   3      526.38      540.91      5.08 o
   0   9   3       73.88       78.32      6.83 o
   1   9   3        0.17       -3.31      3.31 o
   2   9   3      258.28      216.57     14.35 o
   3   9   3      203.18      209.57      9.04 o
   4   9   3      172.00      136.11     12.27 o
   5   9   3       28.91       20.88      3.59 o
   6   9   3      113.18      118.29     11.09 o
   7   9   3       21.76       15.33      4.84 o
  -7  10   3        0.04        7.48      4.91 o
  -6  10   3       16.58       24.98      4.89 o
  -5  10   3       32.51       55.95      6.41 o
  -4  10   3       66.26       69.31      4.59 o
  -3  10   3       52.32       65.41      4.86 o
  -2  10   3      414.73      385.40     14.00 o
  -1  10   3       22.94       26.31      4.17 o
   0  10   3      124.82      148.89     19.89 o
   1  10   3       68.96       73.03      5.02 o
   2  10   3      209.93      199.09     10.77 o
   3  10   3       18.68       15.86      3.53 o
   4  10   3        1.14        8.17      3.55 o
   5  10   3       13.52       12.46      3.56 o
   6  10   3       10.75       21.96      5.23 o
  -6  11   3       11.96       33.56      7.06 o
  -5  11   3      108.93       99.50      5.13 o
  -4  11   3        5.45       11.21      4.46 o
  -3  11   3        0.43       -4.37      5.04 o
  -2  11   3        2.32       13.16      3.47 o
  -1  11   3      230.03      237.77      7.21 o
   0  11   3      107.71      125.14     15.07 o
   1  11   3       22.86       22.35      4.29 o
   2  11   3        0.53        5.81      4.29 o
   3  11   3       81.30       66.14      3.99 o
   4  11   3       42.08       53.19      4.76 o
   5  11   3        5.44        6.78      4.47 o
   6  11   3        1.55        1.13      4.99 o
  -5  12   3        3.04        7.16      5.09 o
  -4  12   3      146.04      143.49      7.50 o
  -3  12   3        9.54       11.29      3.39 o
  -2  12   3        6.54       -3.78      4.61 o
  -1  12   3       21.67       23.68      4.57 o
   0  12   3       77.93       96.55      4.00 o
   1  12   3        0.72        3.87      5.72 o
   2  12   3       16.57       19.06      3.27 o
   3  12   3      127.97      142.21      8.26 o
   4  12   3        8.89       11.24      4.44 o
  -3  13   3       14.20       17.96      4.62 o
  -2  13   3        4.32       12.36      4.81 o
  -1  13   3       34.36       35.65      7.16 o
   0  13   3       49.74       57.57      5.99 o
   1  13   3       35.00       30.22      3.98 o
   2  13   3        2.44        6.42      3.94 o
   3  13   3       14.58        8.41      4.14 o
 -10   0   4        1.29        2.19      6.72 o
  -9   0   4      313.88      321.44      8.69 o
  -8   0   4      229.40      230.60      8.14 o
  -7   0   4      478.64      486.25      9.60 o
  -6   0   4       16.50       19.70      5.31 o
  -5   0   4     6457.28     6371.84     25.30 o
  -4   0   4     5662.17     5193.14     24.41 o
  -1   0   4     6993.53     7034.94    310.46 o
   1   0   4     8434.47     8795.71    125.81 o
   2   0   4     3108.94     3102.41    140.71 o
   3   0   4       72.33      132.93     12.61 o
   4   0   4     2747.03     2685.06     63.95 o
   5   0   4     1783.59     1798.84     92.91 o
   6   0   4      795.27      813.68     25.61 o
   7   0   4      282.98      303.88     17.59 o
   8   0   4      209.87      235.87      5.24 o
   9   0   4        1.76        3.42      4.60 o
  10   0   4       67.35       58.97      4.92 o
 -10   1   4       85.66       83.84      5.87 o
  -9   1   4        5.20        9.43      4.98 o
  -8   1   4      937.81     1040.37     52.17 o
  -7   1   4        3.21        4.53      4.29 o
  -6   1   4     1167.54     1156.07      8.34 o
  -5   1   4     1018.88      906.63     53.15 o
  -4   1   4     7237.26     6690.20     24.50 o
  -3   1   4      864.35      834.80     13.16 o
   0   1   4     1109.77     1078.20     13.77 o
   1   1   4     2298.46     2333.62     35.10 o
   2   1   4     3957.86     4188.44     59.16 o
   4   1   4      148.19      152.55      4.70 o
   5   1   4     3057.86     3107.92     99.18 o
   6   1   4      809.13      802.02     18.06 o
   7   1   4     1176.66     1213.23     44.26 o
   8   1   4       12.40       12.84      2.51 o
   9   1   4      196.80      194.67      8.64 o
  10   1   4       21.43       18.85      3.34 o
 -10   2   4       26.91       25.16      5.41 o
  -9   2   4      403.44      424.77      7.22 o
  -8   2   4        2.84        4.37      5.03 o
  -7   2   4     1267.71     1317.64     50.17 o
  -6   2   4       27.23       36.23      3.71 o
  -5   2   4     7237.44     6817.14     21.62 o
  -4   2   4     2427.91     2366.38     79.31 o
  -3   2   4     5564.45     5443.07     21.20 o
   1   2   4     5948.19     5898.38     12.24 o
   2   2   4     8218.35     7932.58     39.50 o
   3   2   4     1561.22     1497.45     21.31 o
   4   2   4     3229.63     3346.65     70.98 o
   5   2   4      155.13      173.70      3.26 o
   6   2   4     4869.33     4830.33    140.33 o
   7   2   4       75.96       89.05      5.16 o
   8   2   4      972.19      913.09     34.28 o
   9   2   4        0.53        7.96      3.46 o
 -10   3   4      129.62      115.72      7.72 o
  -9   3   4       28.79       32.92      6.61 o
  -8   3   4      686.88      699.77      9.11 o
  -7   3   4      116.43      119.57      6.37 o
  -6   3   4     4935.00     4693.34     17.05 o
  -5   3   4      128.26      133.20      5.03 o
  -4   3   4     5576.01     5346.59     18.48 o
  -3   3   4     5844.93     4731.30     18.63 o
  -1   3   4     8433.32     8239.83     68.34 o
   0   3   4     2298.29     2145.81     45.52 o
   1   3   4    13716.40    13441.56    501.10 o
   2   3   4     3451.51     3262.60     46.18 o
   3   3   4     9984.26     9761.31    211.39 o
   4   3   4      335.26      385.23      3.65 o
   5   3   4     2428.31     2373.16     49.20 o
   6   3   4        0.07        2.44      3.07 o
   7   3   4     1048.97     1035.47     27.86 o
   8   3   4       33.89       36.83      3.18 o
   9   3   4      122.57      120.12      4.24 o
 -10   4   4        2.08       -0.10      7.11 o
  -9   4   4      130.51      138.52      7.25 o
  -8   4   4        7.32       10.83      6.07 o
  -7   4   4     1196.27     1154.96     10.15 o
  -6   4   4       44.56       38.13      4.42 o
  -5   4   4     4845.28     4389.04     16.98 o
  -4   4   4      541.37      518.55      7.50 o
  -3   4   4     3810.26     3726.21     15.25 o
   0   4   4     7827.14     7978.79    223.06 o
   1   4   4     2170.91     2068.39     47.74 o
   2   4   4    16536.95    16105.00    694.32 o
   3   4   4     1939.82     1935.83     18.74 o
   4   4   4     1709.91     1592.03     16.47 o
   5   4   4        8.34       10.09      2.47 o
   6   4   4     1498.40     1552.71     37.17 o
   7   4   4        0.01        1.26      6.03 o
   8   4   4       87.71       96.95      5.10 o
   9   4   4       49.17       50.68      3.58 o
  -9   5   4       76.89       66.01      5.21 o
  -8   5   4       80.78       87.11      6.52 o
  -7   5   4        1.12       23.08      5.82 o
  -6   5   4     1125.79     1157.22      9.92 o
  -5   5   4      259.33      251.50      6.62 o
  -4   5   4     5070.78     4528.17     16.41 o
  -3   5   4     3057.54     3062.77     12.48 o
  -2   5   4     7387.07     7588.14     33.15 o
  -1   5   4     3046.80     3119.84    113.35 o
   0   5   4     6179.66     5903.40     46.81 o
   1   5   4    10913.50    10934.73    287.55 o
   2   5   4      583.59      566.96      6.85 o
   3   5   4     5184.59     5247.41     84.75 o
   4   5   4      440.89      434.92     11.24 o
   5   5   4     2910.83     2879.63     61.66 o
   6   5   4        9.39       16.83      3.05 o
   7   5   4      466.75      490.92     11.24 o
   8   5   4        0.13        5.97      3.23 o
   9   5   4      107.88       98.26      4.92 o
  -9   6   4      174.43      162.24      6.02 o
  -8   6   4       66.97       62.05      6.79 o
  -7   6   4     1160.57     1206.64     10.19 o
  -6   6   4       39.59       37.19      4.39 o
  -5   6   4     2052.37     2115.27     11.94 o
  -4   6   4      265.56      246.47      5.33 o
  -3   6   4     5929.54     5733.19     17.37 o
  -2   6   4     4399.10     4475.07    120.07 o
  -1   6   4     2566.08     1865.78   1246.99 o
   0   6   4     5453.53     5357.65     87.55 o
   1   6   4     3883.63     3999.27     55.69 o
   2   6   4     3659.19     3733.26     87.11 o
   3   6   4      178.15      182.53      4.70 o
   4   6   4     4436.11     4473.29    124.46 o
   5   6   4        9.95       12.31      4.43 o
   6   6   4      989.87     1013.36     39.97 o
   7   6   4        2.03        4.56      2.64 o
   8   6   4      343.18      325.66     16.37 o
   9   6   4       23.52       24.23      5.26 o
  -9   7   4        6.48       22.51      7.13 o
  -8   7   4      460.30      440.52      8.52 o
  -7   7   4        2.23       12.22      6.19 o
  -6   7   4     1368.36     1434.07     10.64 o
  -5   7   4      505.92      594.42      7.70 o
  -4   7   4     6868.96     7044.31     19.55 o
  -3   7   4      998.56      932.96      7.52 o
  -2   7   4     1543.91     1588.44      8.34 o
  -1   7   4     2529.46     2484.62    121.60 o
   0   7   4     3914.05     3840.73     88.25 o
   1   7   4     4585.02     4361.98    132.08 o
   2   7   4      201.59      222.18      9.13 o
   3   7   4     1698.10     1713.56     36.23 o
   4   7   4      427.20      414.32     13.56 o
   5   7   4     2066.10     2039.38     56.05 o
   6   7   4       56.14       64.16      5.50 o
   7   7   4      206.58      239.94     19.04 o
   8   7   4       69.85       62.13      9.58 o
  -8   8   4       18.93       11.87      6.78 o
  -7   8   4      644.58      621.54      7.13 o
  -6   8   4        0.50       17.99      4.15 o
  -5   8   4      506.58      532.28      7.68 o
  -4   8   4      171.56      139.34      4.66 o
  -3   8   4     3242.51     3282.27     24.73 o
  -2   8   4     1997.45     2084.99     11.21 o
  -1   8   4      383.92      405.10     13.66 o
   0   8   4     3666.10     3590.40     76.95 o
   1   8   4     2141.93     1982.61    139.84 o
   2   8   4     1429.12     1414.63     52.10 o
   3   8   4      308.18      302.38     12.32 o
   4   8   4     2495.61     2467.90     84.38 o
   5   8   4       32.80       33.31      4.83 o
   6   8   4      341.21      334.59     16.84 o
   7   8   4        0.07       -1.48      4.32 o
   8   8   4      232.89      223.57      8.29 o
  -7   9   4        0.01        9.20      6.66 o
  -6   9   4      227.87      264.88      7.43 o
  -5   9   4       64.07       73.97      4.51 o
  -4   9   4      916.33      887.75     61.82 o
  -3   9   4      973.22      949.21     11.24 o
  -2   9   4     1340.17     1453.70     11.42 o
  -1   9   4      652.99      651.22     13.46 o
   0   9   4     1613.47     1629.63      7.66 o
   1   9   4     1912.05     1928.57     60.61 o
   2   9   4      235.22      245.27     14.47 o
   3   9   4      700.44      716.80     55.48 o
   4   9   4      282.64      265.33     19.22 o
   5   9   4      766.37      740.41     80.25 o
   6   9   4        1.48        5.66      4.46 o
   7   9   4      170.98      187.71     34.21 o
  -7  10   4      258.73      282.67      8.10 o
  -6  10   4       54.17       60.36      6.88 o
  -5  10   4      380.99      385.48      6.10 o
  -4  10   4       64.22       71.57      4.54 o
  -3  10   4      957.33     1055.65     57.97 o
  -2  10   4      816.53      870.66     15.27 o
  -1  10   4      914.17      961.06      9.63 o
   0  10   4      633.22      598.47     25.72 o
   1  10   4      275.70      279.32      3.79 o
   2  10   4     1113.69     1149.13     47.48 o
   3  10   4      466.43      457.54     15.66 o
   4  10   4      420.17      433.83     27.16 o
   5  10   4        0.16       10.09      3.93 o
   6  10   4      165.53      169.16     23.00 o
  -6  11   4      446.76      436.06      8.94 o
  -5  11   4       18.45       27.45      6.71 o
  -4  11   4      362.29      335.77     20.99 o
  -3  11   4      283.70      296.00      4.90 o
  -2  11   4      802.72      872.46      6.34 o
  -1  11   4      196.83      202.79     13.69 o
   0  11   4      355.85      372.71     10.29 o
   1  11   4      829.52      841.68     35.79 o
   2  11   4       89.77       97.73      4.83 o
   3  11   4      629.73      642.47     43.48 o
   4  11   4       48.21       52.11      5.79 o
   5  11   4      333.38      328.90     33.87 o
  -5  12   4      250.44      258.32      8.02 o
  -4  12   4       27.55       33.33      4.91 o
  -3  12   4      204.63      227.14     13.72 o
  -2  12   4      253.97      237.17      4.67 o
  -1  12   4      517.53      490.03      5.46 o
   0  12   4      320.31      352.77      7.37 o
   1  12   4      172.25      184.24      4.88 o
   2  12   4      444.90      425.41     15.35 o
   3  12   4      121.55      122.16      8.25 o
   4  12   4      245.96      249.07     18.18 o
  -3  13   4       50.32       46.99      4.18 o
  -2  13   4      201.67      177.65      4.75 o
  -1  13   4      249.27      294.39     15.19 o
   0  13   4      237.55      241.54     20.37 o
   1  13   4      207.88      188.65      4.02 o
   2  13   4      110.70      113.78      4.37 o
 -10   1   5        1.44        7.73      5.45 o
  -9   1   5        3.59        8.65      4.62 o
  -8   1   5        0.03        1.42      4.69 o
  -7   1   5       40.44       41.43      4.67 o
  -6   1   5      517.69      529.13      6.42 o
  -5   1   5        0.42        3.79      3.99 o
  -4   1   5        0.05       -0.40      3.20 o
  -3   1   5     1207.92     1160.97     14.24 o
  -2   1   5      273.04      270.10     20.55 o
  -1   1   5     5040.73     5051.78     84.72 o
   0   1   5     1113.62     1163.49      9.30 o
   1   1   5     1005.98     1115.20     15.16 o
   2   1   5      874.56      939.68      8.22 o
   3   1   5      323.67      282.86      5.00 o
   4   1   5        0.00        2.10      2.42 o
   5   1   5      176.78      165.64      4.76 o
   6   1   5      152.80      164.03      4.73 o
   7   1   5       42.67       41.59      2.43 o
   8   1   5       38.41       39.31      2.71 o
   9   1   5        2.36        2.13      3.32 o
 -10   2   5        7.23       15.32      6.83 o
  -9   2   5       15.15       15.50      3.81 o
  -8   2   5        3.68        5.16      3.38 o
  -7   2   5      127.43      127.73      4.56 o
  -6   2   5       48.12       49.13      4.27 o
  -5   2   5      393.70      385.49      6.13 o
  -4   2   5      611.36      650.45     46.51 o
  -3   2   5      554.81      551.08     12.96 o
  -2   2   5     3242.61     3297.84    139.95 o
  -1   2   5     1217.12     1277.58     18.25 o
   0   2   5     3922.65     3975.92     53.73 o
   1   2   5      147.37      163.30      3.82 o
   2   2   5      783.19      898.51      9.45 o
   3   2   5      110.67       97.03      3.83 o
   4   2   5       29.86       35.91      4.36 o
   5   2   5      184.09      187.83      5.50 o
   6   2   5        0.47        4.62      3.15 o
   7   2   5       91.09       92.26      2.75 o
   8   2   5       45.02       43.18      2.82 o
   9   2   5        7.42        6.11      3.00 o
 -10   3   5        6.06       13.18      7.18 o
  -9   3   5        3.31        4.98      4.52 o
  -8   3   5       33.17       44.25      6.09 o
  -7   3   5       28.61       23.82      6.00 o
  -6   3   5      400.28      435.76      7.94 o
  -5   3   5       44.26       50.86      5.92 o
  -4   3   5        2.59       -5.30      5.30 o
  -3   3   5      346.37      414.64     16.83 o
  -2   3   5       16.93       21.06      5.27 o
  -1   3   5     1788.32     1953.84     62.95 o
   0   3   5       60.00       85.65      3.13 o
   1   3   5     2261.58     2182.49      8.50 o
   2   3   5      174.67      189.93      4.34 o
   3   3   5      578.48      556.04      4.74 o
   4   3   5        8.52        5.00      2.17 o
   5   3   5      370.39      389.03      4.28 o
   6   3   5       48.71       47.31      3.65 o
   7   3   5       38.33       42.74      3.55 o
   8   3   5      174.33      160.73      9.22 o
   9   3   5        8.69       14.90      2.98 o
 -10   4   5        0.13        5.33      5.04 o
  -9   4   5       16.11       26.56      6.52 o
  -8   4   5      182.90      176.80      6.93 o
  -7   4   5      101.84       92.79      4.49 o
  -6   4   5       18.24       33.19      5.87 o
  -5   4   5        1.54        2.74      5.87 o
  -4   4   5     1607.76     1591.62     10.79 o
  -3   4   5      506.61      460.22     16.59 o
  -2   4   5     1212.37     1195.71     66.94 o
  -1   4   5       98.93      122.23     13.00 o
   0   4   5      129.82      134.39      3.17 o
   1   4   5     1446.26     1445.85     46.95 o
   2   4   5      494.93      495.38      7.76 o
   3   4   5       25.64       30.99      2.61 o
   4   4   5       69.42       73.62      3.07 o
   5   4   5        0.86       -0.70      2.53 o
   6   4   5       69.81       70.77      3.01 o
   7   4   5       10.22       12.27      2.51 o
   8   4   5       30.52       33.90      3.36 o
   9   4   5        2.06        1.72      3.06 o
  -9   5   5       17.00       25.03      6.56 o
  -8   5   5        0.00       11.06      6.00 o
  -7   5   5       42.58       40.57      6.02 o
  -6   5   5       27.02       48.15      5.95 o
  -5   5   5       85.19       91.63      5.97 o
  -4   5   5      415.34      389.34      5.95 o
  -3   5   5      607.07      603.27     12.64 o
  -2   5   5      211.23      197.18     17.79 o
  -1   5   5      301.08      300.00      9.73 o
   0   5   5     3589.22     3559.28     23.60 o
   1   5   5      105.13      119.90      5.07 o
   2   5   5      628.12      605.42      9.61 o
   3   5   5        8.93       16.40      7.06 o
   4   5   5      511.62      505.76      5.53 o
   5   5   5       77.94       82.27      2.62 o
   6   5   5      136.57      146.59      5.57 o
   7   5   5        0.04        0.10      3.14 o
   8   5   5        0.74        1.24      3.16 o
   9   5   5       12.35       13.03      6.23 o
  -9   6   5        1.14        3.28      6.64 o
  -8   6   5        8.49        9.63      4.57 o
  -7   6   5       38.76       46.23      6.39 o
  -6   6   5      265.36      256.78      5.38 o
  -5   6   5       33.94       34.48      4.27 o
  -4   6   5        3.62        4.83      5.77 o
  -3   6   5      623.51      504.76     50.36 o
  -2   6   5      159.97      190.42      7.20 o
  -1   6   5      122.73      141.35      5.68 o
   0   6   5       18.44       12.69      4.25 o
   1   6   5      775.24      777.55     40.84 o
   2   6   5       26.31       28.66      2.46 o
   3   6   5        0.55        5.31      2.65 o
   4   6   5      260.70      249.36     11.99 o
   5   6   5       71.65       65.94      3.09 o
   6   6   5       24.85       25.04      2.64 o
   7   6   5        3.50        3.61      3.15 o
   8   6   5       27.70       24.30      3.62 o
  -8   7   5        6.04       12.21      4.61 o
  -7   7   5      113.23      137.58      6.83 o
  -6   7   5        0.19       -3.23      5.83 o
  -5   7   5       46.41       46.89      5.87 o
  -4   7   5       71.97       65.20      4.72 o
  -3   7   5      297.13      291.86     14.43 o
  -2   7   5      352.54      371.77      7.31 o
  -1   7   5       23.10       10.97      9.68 o
   0   7   5      920.40      929.04     17.71 o
   1   7   5       51.46       49.70      2.73 o
   2   7   5        1.96        4.59      2.38 o
   3   7   5       24.88       30.39      5.11 o
   4   7   5       64.59       69.36      3.19 o
   5   7   5      122.50      128.54      6.34 o
   6   7   5        4.59       11.46      5.14 o
   7   7   5       49.41       50.50      5.54 o
   8   7   5        2.09       -4.32      4.32 o
  -8   8   5        3.09       -4.02      6.79 o
  -7   8   5       17.79       24.09      6.57 o
  -6   8   5      339.09      336.95      7.40 o
  -5   8   5       18.79       23.02      3.95 o
  -4   8   5      448.08      410.93      5.87 o
  -3   8   5      411.68      424.80      5.91 o
  -2   8   5      695.84      730.30      5.87 o
  -1   8   5      223.66      179.31     32.57 o
   0   8   5       39.27       41.75      5.01 o
   1   8   5      107.50      111.28      3.65 o
   2   8   5      196.33      213.16      4.91 o
   3   8   5      350.15      349.59     12.53 o
   4   8   5       57.72       71.13      4.53 o
   5   8   5        0.19        3.79      3.41 o
   6   8   5       57.25       58.16      4.40 o
   7   8   5       16.59       10.33      4.13 o
  -7   9   5        5.76       -6.69      6.69 o
  -6   9   5        0.10       -0.17      4.39 o
  -5   9   5      205.05      222.19      6.71 o
  -4   9   5       45.44       57.52      8.53 o
  -3   9   5       28.90       30.12      4.98 o
  -2   9   5      683.72      647.08      5.61 o
  -1   9   5       20.53       20.93      4.09 o
   0   9   5      118.42      107.43     14.55 o
   1   9   5      174.41      173.57     20.17 o
   2   9   5      638.71      625.73     13.83 o
   3   9   5       15.84       20.37      3.95 o
   4   9   5        0.18        5.12      3.52 o
   5   9   5       45.32       38.41      3.65 o
   6   9   5       70.50       74.17      9.07 o
   7   9   5       30.06       24.33      6.42 o
  -7  10   5        6.08       18.95      7.01 o
  -6  10   5        0.72        7.82      6.69 o
  -5  10   5       64.75       61.87      6.27 o
  -4  10   5        5.52       13.09      4.53 o
  -3  10   5       46.43       42.72      9.75 o
  -2  10   5       19.91       23.41      4.36 o
  -1  10   5      409.70      396.73      6.20 o
   0  10   5        9.56       19.66      3.38 o
   1  10   5       22.55       29.25      3.69 o
   2  10   5       34.75       35.56      9.83 o
   3  10   5      127.33      109.03     31.71 o
   4  10   5       27.84       21.58      8.44 o
   5  10   5        0.99        1.53      6.73 o
   6  10   5       30.97       23.22      4.36 o
  -6  11   5       11.49        8.96      5.03 o
  -5  11   5       52.23       62.64      6.94 o
  -4  11   5       38.95       48.92      6.50 o
  -3  11   5       10.89        8.09      4.48 o
  -2  11   5      121.74      104.05      4.75 o
  -1  11   5       21.09       28.88      4.33 o
   0  11   5      122.33      160.80      7.79 o
   1  11   5        0.67        3.46      3.49 o
   2  11   5      154.01      130.93      5.55 o
   3  11   5      100.39      107.32      7.74 o
   4  11   5        0.12        2.35      3.72 o
   5  11   5        3.17        2.07      3.38 o
  -4  12   5       45.95       59.29      7.28 o
  -3  12   5       18.23       11.12      4.72 o
  -2  12   5       47.57       59.04      4.84 o
  -1  12   5      132.67      141.05      4.27 o
   0  12   5       12.08       15.93      2.88 o
   1  12   5       18.39       17.86      3.69 o
   2  12   5       16.30       22.51      3.72 o
   3  12   5       14.40        8.70      3.28 o
   4  12   5       61.54       58.00      8.49 o
  -3  13   5       23.14       19.90      3.60 o
  -2  13   5       19.59       17.00      5.04 o
  -1  13   5       46.61       36.87      7.55 o
   0  13   5       83.43       71.97      2.99 o
   1  13   5        0.03        2.65      2.73 o
   2  13   5       27.55       24.27      3.75 o
 -10   0   6       55.35       60.41      7.43 o
  -9   0   6       23.28       26.31      6.64 o
  -8   0   6      978.55     1009.94     11.77 o
  -7   0   6      237.01      223.35      7.21 o
  -6   0   6     3548.18     3467.36     18.68 o
  -5   0   6     1593.97     1408.39     12.81 o
  -3   0   6      663.34      602.12      9.41 o
   0   0   6    11126.79    11113.37    126.59 o
   1   0   6      487.33      468.29     11.50 o
   2   0   6     8281.58     8410.47    137.20 o
   3   0   6     9031.60     9025.27    327.91 o
   4   0   6      678.00      670.25     21.95 o
   5   0   6     1793.87     1826.51    104.77 o
   6   0   6      124.28      129.38      4.56 o
   7   0   6      486.10      514.69     40.15 o
   8   0   6        1.07       10.10      3.41 o
   9   0   6      203.35      200.71     11.37 o
 -10   1   6       86.48       82.71      5.01 o
  -9   1   6      482.42      491.45     24.25 o
  -8   1   6       37.98       33.01      3.68 o
  -7   1   6      842.70      828.14     67.63 o
  -6   1   6      238.17      216.76      8.19 o
  -5   1   6     5494.93     5140.17     87.22 o
  -4   1   6     1781.73     1815.89     16.41 o
  -3   1   6    10567.08    10798.33     37.46 o
  -2   1   6     2207.34     2353.77     73.04 o
  -1   1   6    14008.09    13057.09    264.70 o
   0   1   6    10949.75    10945.67    145.06 o
   2   1   6     7696.60     7722.24     26.09 o
   3   1   6      293.16      296.52      6.89 o
   4   1   6     3154.01     3212.77     63.23 o
   5   1   6     2012.32     2066.44     55.65 o
   6   1   6     1318.71     1345.29     32.51 o
   7   1   6        7.92       14.20      2.49 o
   8   1   6      101.54      113.58      6.50 o
   9   1   6       24.35       24.75      3.10 o
 -10   2   6      105.43      106.67      7.70 o
  -9   2   6       73.62       67.65      4.37 o
  -8   2   6      580.89      595.85      6.93 o
  -7   2   6      117.20      122.22      4.41 o
  -6   2   6     3171.48     3028.70     84.15 o
  -5   2   6       19.65       17.24      3.71 o
  -4   2   6     4277.88     3766.01    736.91 o
  -3   2   6       57.94       76.87      7.68 o
  -1   2   6     5626.11     5589.85    118.14 o
   0   2   6     6847.29     6753.73    113.16 o
   1   2   6     4566.34     4607.52     43.73 o
   2   2   6     8697.38     9054.18     67.08 o
   3   2   6     6529.83     6438.08     78.13 o
   4   2   6      342.78      308.80      3.09 o
   5   2   6     1764.25     1803.47     28.17 o
   6   2   6       46.55       50.53      3.11 o
   7   2   6      591.14      607.67      9.95 o
   8   2   6      103.71       91.85      4.34 o
   9   2   6      183.31      174.20      5.28 o
 -10   3   6       52.85       51.75      5.40 o
  -9   3   6      238.74      250.20      6.25 o
  -8   3   6       12.99       29.44      6.00 o
  -7   3   6     1043.70     1015.13      8.71 o
  -6   3   6      260.95      271.79      7.18 o
  -5   3   6     5453.67     5074.43     18.46 o
  -4   3   6      289.24      319.91     25.02 o
  -2   3   6        8.29       11.18      7.28 o
  -1   3   6    16344.15    15228.64     32.77 o
   0   3   6      343.55      307.07      6.49 o
   1   3   6     5892.83     5994.29     51.21 o
   2   3   6    12981.77    13019.46    163.42 o
   3   3   6     4371.62     4370.27     58.62 o
   4   3   6     1806.69     1868.21     26.50 o
   5   3   6      379.40      386.18     14.00 o
   6   3   6     1584.01     1624.06     25.28 o
   7   3   6       66.93       65.76      2.88 o
   8   3   6      143.74      143.37      8.60 o
   9   3   6        0.08       -1.87      3.06 o
  -9   4   6       49.44       48.52      4.98 o
  -8   4   6      292.55      287.78      7.48 o
  -7   4   6        4.02        6.36      4.19 o
  -6   4   6     2320.43     2302.46     11.82 o
  -5   4   6      408.57      371.20      5.99 o
  -4   4   6     2736.08     2077.24     11.97 o
  -3   4   6     1216.11     1304.49    210.28 o
  -1   4   6     1024.77     1092.11      8.10 o
   0   4   6     9715.02     9848.50    420.18 o
   1   4   6     6015.46     5840.02     48.68 o
   2   4   6     7954.11     8078.38    103.30 o
   3   4   6     2765.13     2929.79     27.68 o
   4   4   6     1299.97     1314.55     11.82 o
   5   4   6     2031.70     2111.44     38.90 o
   6   4   6       46.01       47.07      4.24 o
   7   4   6      521.98      537.19     13.18 o
   8   4   6       12.01       14.45      2.89 o
   9   4   6      118.39       99.71      6.37 o
  -9   5   6      100.38       89.09      5.56 o
  -8   5   6       75.92       63.47      6.54 o
  -7   5   6      332.93      328.36      7.21 o
  -6   5   6       94.88       88.18      6.22 o
  -5   5   6     1911.45     1921.37     10.51 o
  -4   5   6      149.73      159.82      6.00 o
  -2   5   6     2089.52     2221.82    141.33 o
  -1   5   6    11100.90    11438.49    345.63 o
   0   5   6     1655.24     1718.64     91.73 o
   1   5   6     4632.14     4611.03     78.43 o
   2   5   6     4551.64     4583.72     50.20 o
   3   5   6     3041.03     3069.16     18.83 o
   4   5   6     2495.24     2469.88     36.00 o
   5   5   6      210.72      211.46      8.71 o
   6   5   6      768.64      788.88     17.95 o
   7   5   6      105.09      105.07      6.28 o
   8   5   6      259.10      254.89      8.48 o
   9   5   6        3.99        7.60      4.62 o
  -9   6   6       25.59       14.14      6.93 o
  -8   6   6      493.44      471.20      8.44 o
  -7   6   6      115.65      117.38      6.44 o
  -6   6   6      534.34      572.13      6.66 o
  -5   6   6      196.04      171.15      4.77 o
  -4   6   6     3844.60     3779.20     13.92 o
  -3   6   6       48.25       37.66      3.68 o
  -2   6   6     3344.98     3383.09     92.11 o
  -1   6   6     1079.33     1115.44     30.94 o
   0   6   6    13960.34    13577.36    182.20 o
   1   6   6     2938.51     2963.38    131.02 o
   2   6   6     1868.00     1820.50     44.50 o
   3   6   6     1192.98     1173.24     35.69 o
   4   6   6      845.65      870.63     31.77 o
   5   6   6     1395.07     1416.67     42.80 o
   6   6   6       66.30       62.35      2.85 o
   7   6   6      385.06      388.43     16.76 o
   8   6   6        9.35        6.17      6.99 o
  -8   7   6       56.57       67.72      6.99 o
  -7   7   6      655.25      656.54      8.98 o
  -6   7   6        0.09        3.58      4.09 o
  -5   7   6     1588.68     1677.01     10.76 o
  -4   7   6      515.27      574.56      7.78 o
  -3   7   6     6259.34     6133.68    182.58 o
  -2   7   6      606.82      531.54      8.91 o
  -1   7   6     3840.39     3730.06     32.79 o
   0   7   6     1360.56     1272.75     34.23 o
   1   7   6     2936.10     2873.82     90.49 o
   2   7   6      892.98      926.42     29.13 o
   3   7   6      718.92      718.31     23.10 o
   4   7   6     2824.48     2919.36     94.07 o
   5   7   6      291.50      316.19     16.77 o
   6   7   6      166.72      166.04      9.27 o
   7   7   6       52.41       55.93      5.14 o
   8   7   6      325.72      302.94     18.42 o
  -8   8   6      256.50      248.42      6.22 o
  -7   8   6       30.79       43.21      4.94 o
  -6   8   6      196.42      239.44      5.41 o
  -5   8   6        0.11       13.37      5.53 o
  -4   8   6     1894.41     1907.08     11.21 o
  -3   8   6       91.14       80.71      5.43 o
  -2   8   6     1195.21     1189.07      8.10 o
  -1   8   6      637.60      620.55      8.91 o
   0   8   6     5591.75     5263.91    169.06 o
   1   8   6     2573.30     2514.07    112.86 o
   2   8   6      865.33      837.08     20.48 o
   3   8   6      731.93      749.49     21.73 o
   4   8   6      650.40      654.96     19.56 o
   5   8   6      520.21      543.32     31.04 o
   6   8   6       93.23       92.47      5.41 o
   7   8   6      190.29      223.05     18.27 o
  -7   9   6      397.23      380.55      6.67 o
  -6   9   6       21.78       26.68      6.20 o
  -5   9   6      372.92      367.37      5.85 o
  -4   9   6      186.99      171.26     14.12 o
  -3   9   6     2013.23     2179.35     89.80 o
  -2   9   6      376.18      404.34     12.90 o
  -1   9   6     1982.49     1880.52     93.81 o
   0   9   6     1292.24     1150.92     25.22 o
   1   9   6     1014.90     1065.17     30.31 o
   2   9   6      582.86      622.23     22.22 o
   3   9   6      632.90      623.01     29.05 o
   4   9   6      775.72      671.04     71.43 o
   5   9   6       36.61       45.36      4.40 o
   6   9   6      126.52      131.62     13.15 o
   7   9   6       33.28       32.11      4.52 o
  -7  10   6        8.00       15.48      7.15 o
  -6  10   6      563.03      523.76      7.20 o
  -5  10   6       28.69       32.60      4.62 o
  -4  10   6      781.25      734.26     59.11 o
  -3  10   6      284.36      316.29     20.84 o
  -2  10   6     1468.54     1650.69     58.52 o
  -1  10   6       36.35       34.58      5.04 o
   0  10   6     1078.26     1077.24     36.09 o
   1  10   6      807.40      782.85    195.95 o
   2  10   6      559.55      552.80      7.65 o
   3  10   6      303.26      275.72     47.51 o
   4  10   6      150.73      148.81     17.43 o
   5  10   6      195.50      192.79     28.44 o
   6  10   6       22.73       24.15      4.97 o
  -6  11   6       11.34       23.66      5.11 o
  -5  11   6      508.14      499.31      7.04 o
  -4  11   6       13.12       15.70      4.79 o
  -3  11   6      639.66      703.53     32.62 o
  -2  11   6       85.09       87.65      4.81 o
  -1  11   6     1020.34     1018.72      7.07 o
   0  11   6       66.24       75.58      9.16 o
   1  11   6      240.89      244.33     13.12 o
   2  11   6      360.71      353.73     32.75 o
   3  11   6      407.26      383.74     17.00 o
   4  11   6      241.18      232.90     16.83 o
   5  11   6       23.79       19.47      3.58 o
  -4  12   6      309.69      296.24     16.74 o
  -3  12   6       50.78       51.94      4.32 o
  -2  12   6      484.03      490.14     27.67 o
  -1  12   6      109.25      128.25     11.77 o
   0  12   6      355.85      349.51     15.97 o
   1  12   6      168.70      169.59      9.02 o
   2  12   6      304.98      315.50     18.30 o
   3  12   6      224.74      223.02      3.91 o
   4  12   6       61.52       65.55      5.67 o
  -2  13   6       93.89      101.06      6.88 o
  -1  13   6      327.95      304.13     27.96 o
   0  13   6      129.25      149.84      4.39 o
   1  13   6      277.48      302.03      4.82 o
   2  13   6      115.49      102.73      9.07 o
 -10   1   7        0.57        1.53      4.93 o
  -9   1   7       12.10       13.49      4.03 o
  -8   1   7        5.50        6.59      3.72 o
  -7   1   7       77.73       71.84      3.72 o
  -6   1   7       27.17       23.95      3.92 o
  -5   1   7      100.89       79.17      3.61 o
  -4   1   7      183.37      215.32      7.36 o
  -3   1   7     1779.35     1870.75     20.03 o
  -2   1   7       13.27       25.28      5.60 o
  -1   1   7      105.77      132.85      2.88 o
   0   1   7      316.63      341.61      3.41 o
   1   1   7       68.14       71.81      2.43 o
   2   1   7      262.14      284.54      3.17 o
   3   1   7       34.86       37.70      2.37 o
   4   1   7       20.83       11.30      2.12 o
   5   1   7       46.85       51.10      2.68 o
   6   1   7        1.71        6.22      2.38 o
   7   1   7       29.11       30.46      2.71 o
   8   1   7        1.89        3.19      2.77 o
   9   1   7       12.78       13.22      3.13 o
 -10   2   7        0.46        4.25      6.99 o
  -9   2   7        4.15        4.77      3.91 o
  -8   2   7       14.17       19.08      4.30 o
  -7   2   7        0.01        1.76      3.24 o
  -6   2   7        0.73        5.47      3.86 o
  -5   2   7      420.07      395.83     21.66 o
  -4   2   7       18.80       38.35      7.09 o
  -3   2   7     1917.52     2132.76     17.77 o
  -2   2   7     6183.42     6669.57    163.99 o
  -1   2   7      582.63      516.57      7.67 o
   0   2   7     2311.74     2563.17     55.32 o
   1   2   7     3476.57     3507.48     53.51 o
   2   2   7       47.20       50.62      2.70 o
   3   2   7     1530.90     1602.78     17.23 o
   4   2   7        1.89       23.84      9.60 o
   5   2   7      407.87      451.56     14.39 o
   6   2   7        0.37        3.51      2.30 o
   7   2   7        1.97        8.08      2.44 o
   8   2   7        5.22        6.97      3.47 o
   9   2   7        0.64        2.54      3.06 o
 -10   3   7        3.28        8.57      7.13 o
  -9   3   7       18.97       16.95      6.56 o
  -8   3   7       43.14       39.00      4.52 o
  -7   3   7       93.18       91.14      6.39 o
  -6   3   7        0.90        8.24      4.37 o
  -5   3   7      161.76      146.54      6.27 o
  -4   3   7     1120.13     1243.62     19.52 o
  -3   3   7     1102.31     1121.17     97.55 o
  -2   3   7       14.77       11.65      4.07 o
  -1   3   7       54.94       58.95      2.92 o
   0   3   7       54.92       61.95      2.60 o
   1   3   7       84.39       85.51      2.51 o
   2   3   7      374.95      368.84      4.23 o
   3   3   7      336.53      333.34      3.22 o
   4   3   7      170.13      160.95      6.28 o
   5   3   7       38.75       79.13     23.34 o
   6   3   7       13.37       13.50      2.58 o
   7   3   7       39.17       44.54      2.82 o
   8   3   7       21.63       20.91      3.23 o
   9   3   7       16.02       15.71      2.86 o
  -9   4   7        5.12        6.05      6.62 o
  -8   4   7        0.25        3.53      5.97 o
  -7   4   7       40.17       33.15      4.46 o
  -6   4   7        0.23       -1.50      3.97 o
  -5   4   7      250.11      214.22      6.66 o
  -3   4   7       31.15       41.78      5.13 o
  -2   4   7     1186.75     1158.43     29.98 o
  -1   4   7      383.70      402.23     10.70 o
   0   4   7      831.28      698.52      6.82 o
   1   4   7      483.75      516.19      6.35 o
   2   4   7      807.24      824.25     16.31 o
   3   4   7       57.98       66.62      2.61 o
   4   4   7      467.71      475.04      7.85 o
   5   4   7      155.69      159.01      4.67 o
   6   4   7       26.66       26.03      3.09 o
   7   4   7        4.35        9.21      2.77 o
   8   4   7        1.89       10.96      3.33 o
   9   4   7        0.89        2.54      3.70 o
  -9   5   7        0.05       10.46      6.72 o
  -8   5   7       67.39       57.20      4.76 o
  -7   5   7       31.76       26.90      4.19 o
  -6   5   7      124.70      130.68      6.44 o
  -5   5   7      100.20       91.26      4.30 o
  -4   5   7      816.48      810.91      7.38 o
  -3   5   7      170.81      203.75     20.98 o
  -2   5   7       74.15      101.04      9.44 o
  -1   5   7       60.50       78.05      3.02 o
   0   5   7        6.46       16.57      2.59 o
   1   5   7      330.59      358.32     11.04 o
   2   5   7        3.53        8.62      2.33 o
   3   5   7      222.41      203.50      5.82 o
   4   5   7      424.06      420.37     11.13 o
   5   5   7       14.87       17.13      2.65 o
   6   5   7       37.66       42.59      3.16 o
   7   5   7       12.22       19.16      3.13 o
   8   5   7       56.82       56.24      3.00 o
  -9   6   7        3.11        6.62      4.84 o
  -8   6   7        1.27        2.00      4.46 o
  -7   6   7       54.50       63.03      4.57 o
  -6   6   7        9.79        4.14      5.82 o
  -5   6   7      158.05      194.67      6.42 o
  -4   6   7      913.10      896.86      8.74 o
  -3   6   7        1.30        0.59      4.40 o
  -2   6   7       63.94       75.07      8.52 o
  -1   6   7        4.99        5.31      3.85 o
   0   6   7     4981.62     5044.49    273.39 o
   1   6   7       44.75       50.16      4.11 o
   2   6   7       26.67       30.68      2.81 o
   3   6   7       12.87       13.59      3.29 o
   4   6   7      424.61      433.59     21.22 o
   5   6   7        3.11        4.73      2.92 o
   6   6   7        2.51        4.98      2.71 o
   7   6   7       25.84       31.26      3.27 o
   8   6   7        0.00        2.04      4.14 o
  -8   7   7       27.94       28.78      6.74 o
  -7   7   7       15.86       18.43      4.54 o
  -6   7   7       49.41       53.08      6.04 o
  -5   7   7       35.48       39.22      4.35 o
  -4   7   7       13.63        5.67      6.02 o
  -3   7   7        1.52        2.30      3.48 o
  -2   7   7       62.73       47.41     11.77 o
  -1   7   7       14.64       11.64      4.04 o
   0   7   7       98.26       99.30     10.27 o
   1   7   7      299.31      318.84      7.66 o
   2   7   7      116.78      117.46      3.03 o
   3   7   7       98.86      100.01      3.18 o
   4   7   7      175.94      154.25      7.59 o
   5   7   7        0.71        5.73      3.39 o
   6   7   7       20.07       17.71      3.52 o
   7   7   7       26.73       27.61      6.52 o
   8   7   7       20.67       28.36     10.43 o
  -8   8   7        1.44        4.20      4.86 o
  -7   8   7       13.96       12.98      4.64 o
  -6   8   7       22.32       25.13      6.14 o
  -5   8   7       30.67       36.31      4.27 o
  -4   8   7       23.07       20.91      4.22 o
  -3   8   7       99.45       91.82      3.94 o
  -2   8   7      125.62      119.74      6.51 o
  -1   8   7      542.30      540.60     27.77 o
   0   8   7      402.06      423.94      8.70 o
   1   8   7       33.53       31.71      3.48 o
   2   8   7      249.01      262.96     11.23 o
   3   8   7       19.63       20.54      3.00 o
   4   8   7       48.14       48.03      3.08 o
   5   8   7       21.69       27.51      3.01 o
   6   8   7       59.01       48.56      3.52 o
   7   8   7       15.61       22.64      4.56 o
  -7   9   7       20.24       25.76      4.94 o
  -6   9   7       52.04       70.39      6.54 o
  -5   9   7        1.33        2.61      5.85 o
  -4   9   7       62.59       66.73      6.11 o
  -3   9   7       42.44       48.31      6.60 o
  -2   9   7        9.30       14.75      3.29 o
  -1   9   7      198.03      211.90      7.03 o
   0   9   7       10.35       12.28      4.39 o
   1   9   7      212.13      195.94      3.22 o
   2   9   7       25.62       40.67      7.47 o
   3   9   7      280.18      264.76      6.48 o
   4   9   7        1.35       -2.88      3.10 o
   5   9   7       11.64       14.18      3.04 o
   6   9   7       47.76       55.50      8.13 o
  -6  10   7       68.93       54.62      5.08 o
  -5  10   7       28.18       34.23      4.64 o
  -4  10   7       30.41       42.66      6.70 o
  -3  10   7        8.37        1.27      3.80 o
  -2  10   7      523.29      497.30      6.46 o
  -1  10   7       27.84       22.35      4.33 o
   0  10   7       17.99       13.91      8.43 o
   1  10   7        0.03        5.96      3.48 o
   2  10   7      560.90      562.86     15.61 o
   3  10   7       34.85       30.07      2.88 o
   4  10   7       30.91       27.55      3.17 o
   5  10   7       12.72       20.08      4.01 o
   6  10   7       35.84       29.56      4.20 o
  -5  11   7       25.93       24.41      5.01 o
  -4  11   7       27.80       23.07      5.13 o
  -3  11   7        0.15        0.07      3.79 o
  -2  11   7        5.08        7.80      4.36 o
  -1  11   7      263.16      281.85     13.76 o
   0  11   7       10.96       11.80      3.09 o
   1  11   7       81.54       75.68      3.75 o
   2  11   7        0.17        2.85      4.13 o
   3  11   7       44.11       48.43      5.71 o
   4  11   7        9.97       12.16      3.92 o
   5  11   7       22.14       16.06      8.32 o
  -4  12   7       16.07       16.18      4.09 o
  -3  12   7      123.08      115.68      6.69 o
  -2  12   7        7.65        5.93      3.83 o
  -1  12   7        5.01        0.52      5.16 o
   0  12   7       21.73       18.99      3.27 o
   1  12   7       17.15       21.88      3.33 o
   2  12   7       38.18       33.53      3.89 o
   3  12   7      112.04      103.57      6.33 o
  -2  13   7        6.05       13.01      5.04 o
  -1  13   7       97.81       99.64      6.30 o
   0  13   7        0.02        2.97      2.87 o
   1  13   7      124.33      105.11      7.79 o
 -10   0   8      157.23      141.82      6.38 o
  -9   0   8      275.60      284.45      7.61 o
  -8   0   8      291.93      283.29      6.07 o
  -7   0   8      706.72      722.59     45.04 o
  -6   0   8      734.65      687.59     25.96 o
  -5   0   8     5187.81     4857.89     39.11 o
  -4   0   8      568.56      559.90      8.59 o
  -2   0   8       81.85       86.50     14.68 o
  -1   0   8     9477.16     9319.01    388.21 o
   0   0   8      421.80      442.95     13.53 o
   2   0   8     5384.92     5592.95     81.99 o
   3   0   8      816.49      826.31     13.88 o
   4   0   8     2400.89     2462.14     14.86 o
   5   0   8     2844.09     2927.14     61.69 o
   6   0   8      926.34     1003.04     49.43 o
   7   0   8        6.48        9.84      4.09 o
   8   0   8      188.56      198.91      4.54 o
   9   0   8       29.90       37.56     11.74 o
 -10   1   8       23.93       27.02      4.49 o
  -9   1   8      162.38      146.94      6.76 o
  -8   1   8      333.02      345.58     10.14 o
  -7   1   8     1226.91     1172.99     30.03 o
  -6   1   8     2449.37     2149.26    178.60 o
  -5   1   8        1.10        3.13      3.58 o
  -4   1   8     5613.10     5590.80    164.11 o
  -3   1   8     2169.89     2016.99     75.42 o
  -1   1   8     3007.05     3204.50     64.66 o
   1   1   8      210.31      231.86      8.45 o
   2   1   8    12530.49    13145.98    188.47 o
   3   1   8     2870.93     3007.91     25.78 o
   4   1   8     3100.06     3159.29     61.72 o
   5   1   8     1292.32     1320.40     17.87 o
   6   1   8      184.43      181.35      3.06 o
   7   1   8      225.18      240.65      7.11 o
   8   1   8       50.05       54.41      3.35 o
   9   1   8      143.28      127.56      3.53 o
 -10   2   8      121.84      115.52      8.10 o
  -9   2   8      156.61      158.86      6.35 o
  -8   2   8      253.74      241.80      8.78 o
  -7   2   8      916.61      913.16     27.35 o
  -6   2   8     1015.70      923.51     45.12 o
  -5   2   8     3820.32     3560.13    328.87 o
  -4   2   8      370.17      384.69      8.78 o
  -3   2   8     9156.38     8748.28     23.79 o
  -2   2   8        9.54       13.31      2.87 o
  -1   2   8     8595.44     8761.34     66.80 o
   0   2   8       52.83       76.47      7.40 o
   1   2   8    13792.73    13952.08    260.27 o
   2   2   8     2798.01     2837.19     18.07 o
   3   2   8     2808.16     2954.47     32.16 o
   4   2   8      605.44      632.38     11.31 o
   5   2   8     1572.37     1594.24     32.20 o
   6   2   8     1323.53     1337.90     21.97 o
   7   2   8       80.10       81.33      3.56 o
   8   2   8      180.35      181.54     10.21 o
   9   2   8       10.91        4.76      3.16 o
 -10   3   8       42.36       43.36      7.55 o
  -9   3   8      195.20      184.77      7.58 o
  -8   3   8      201.27      216.16      5.72 o
  -7   3   8      225.37      223.84      6.99 o
  -6   3   8     2917.90     2866.94     14.66 o
  -5   3   8      528.52      507.93     38.29 o
  -4   3   8     3094.66     3383.30     24.92 o
  -3   3   8       82.04       86.03      4.90 o
  -2   3   8    13081.22    11602.49     26.24 o
  -1   3   8      775.77      886.32     24.50 o
   0   3   8     1205.04     1130.58     22.45 o
   1   3   8      880.20      856.67      7.63 o
   2   3   8     4448.03     4296.41     43.41 o
   3   3   8      853.76      876.77     13.64 o
   4   3   8     2223.74     2258.21     10.58 o
   5   3   8     1385.77     1455.88     19.21 o
   6   3   8      356.23      360.27      7.52 o
   7   3   8      281.59      279.62      8.59 o
   8   3   8       52.15       55.33      2.82 o
   9   3   8       83.75       94.01      3.87 o
  -9   4   8       83.09       84.35      5.16 o
  -8   4   8      130.78      109.42      5.01 o
  -7   4   8      819.51      778.15      7.82 o
  -6   4   8      338.90      344.00      5.90 o
  -5   4   8     2604.33     2359.04     12.86 o
  -4   4   8      242.28      260.11     12.63 o
  -3   4   8     5033.58     5156.87    452.01 o
  -2   4   8      312.34      343.28      8.05 o
  -1   4   8    11372.47    11244.05    402.93 o
   0   4   8       15.38       22.72      3.04 o
   1   4   8     6282.42     6454.46     53.83 o
   2   4   8     1109.04     1055.97     18.85 o
   3   4   8     5946.65     5830.97     35.65 o
   4   4   8      310.79      336.71      5.72 o
   5   4   8      516.48      498.31      3.43 o
   6   4   8      847.33      889.76     17.93 o
   7   4   8      268.47      275.79     11.60 o
   8   4   8      132.46      136.17      6.82 o
  -9   5   8      183.62      176.95      7.68 o
  -8   5   8      190.81      195.51      7.15 o
  -7   5   8      102.21       93.86      6.30 o
  -6   5   8      973.82      889.95      9.03 o
  -5   5   8      371.74      372.73      6.02 o
  -3   5   8       67.17       69.19      5.28 o
  -2   5   8     7323.37     7186.81    160.53 o
  -1   5   8       15.48       18.50      3.85 o
   0   5   8     9771.44     9439.47    215.55 o
   1   5   8      845.88      835.53     17.61 o
   2   5   8     6472.16     6428.06     42.22 o
   3   5   8      532.78      536.44     15.54 o
   4   5   8     3322.95     3387.07     38.58 o
   5   5   8      643.13      679.71     13.62 o
   6   5   8      455.03      451.44     12.03 o
   7   5   8      189.44      194.55      9.72 o
   8   5   8       27.30       25.91      3.40 o
  -9   6   8       94.42       88.79      7.38 o
  -8   6   8      261.54      248.57      7.72 o
  -7   6   8      475.10      480.01      7.94 o
  -6   6   8      208.80      180.97      6.41 o
  -5   6   8     1449.35     1425.12     10.39 o
  -4   6   8      237.07      198.37      6.46 o
  -3   6   8     1490.34     1622.08    180.38 o
  -2   6   8       11.05       20.51      4.10 o
  -1   6   8     4952.13     4913.30    186.80 o
   0   6   8      281.16      267.15      6.23 o
   1   6   8     4609.36     4566.74    214.76 o
   2   6   8       92.97       91.02      3.33 o
   3   6   8     2939.73     3009.94     69.74 o
   4   6   8      853.81      853.42     16.03 o
   5   6   8      275.21      270.85      6.03 o
   6   6   8      193.38      192.77      3.80 o
   7   6   8      102.50      102.97      3.58 o
   8   6   8      211.08      199.62     16.68 o
  -8   7   8      267.37      246.32      6.09 o
  -7   7   8      120.75      136.50      6.81 o
  -6   7   8      447.78      456.89      6.30 o
  -5   7   8       85.98      100.34      6.22 o
  -4   7   8     4581.21     4539.64    497.03 o
  -3   7   8      279.11      274.82      8.93 o
  -2   7   8      250.98      269.65     26.13 o
  -1   7   8      245.08      239.67     12.93 o
   0   7   8     2090.42     2231.46    116.83 o
   1   7   8       24.62       23.22      2.78 o
   2   7   8      364.54      339.37     17.58 o
   3   7   8      921.69      926.41     25.87 o
   4   7   8      985.37     1031.37     33.68 o
   5   7   8      469.79      451.84     16.40 o
   6   7   8      295.58      303.44     11.62 o
   7   7   8      171.29      189.04     12.09 o
  -8   8   8      139.44      129.89      5.77 o
  -7   8   8      315.42      345.66      7.85 o
  -6   8   8      129.53      124.36      6.64 o
  -5   8   8      820.98      889.92      8.68 o
  -4   8   8        6.79        2.20      5.11 o
  -3   8   8     2295.90     2067.61    117.65 o
  -2   8   8        6.71        6.02      4.85 o
  -1   8   8     3075.02     3014.80    125.57 o
   0   8   8      479.97      441.44     20.44 o
   1   8   8     3044.20     3198.45    152.02 o
   2   8   8        7.26       15.05      7.30 o
   3   8   8     1755.09     1742.20     80.06 o
   4   8   8      783.84      838.24     46.58 o
   5   8   8      242.20      259.78     17.85 o
   6   8   8       50.46       52.94      5.90 o
   7   8   8       60.03       62.99      6.23 o
  -7   9   8       89.43       99.48      5.36 o
  -6   9   8      274.33      276.40      7.58 o
  -5   9   8      188.21      203.80      7.11 o
  -4   9   8     1720.57     1750.11    176.15 o
  -3   9   8        5.79       13.76      6.41 o
  -2   9   8     1862.20     1688.45    156.19 o
  -1   9   8       10.90       18.92      4.13 o
   0   9   8     3162.74     3159.25     81.34 o
   1   9   8      326.03      360.93     13.76 o
   2   9   8     2135.41     2066.22     51.64 o
   3   9   8      343.73      328.42      5.01 o
   4   9   8      579.48      586.37     35.49 o
   5   9   8      153.73      154.58      8.33 o
   6   9   8      171.76      165.64     13.73 o
  -6  10   8      172.65      157.80      5.82 o
  -5  10   8      266.51      250.61      7.38 o
  -4  10   8       61.46       81.11     15.71 o
  -3  10   8      913.66      985.60     45.07 o
  -2  10   8       25.73       42.87      4.72 o
  -1  10   8     1639.02     1432.82    359.71 o
   0  10   8       54.50       47.32      4.25 o
   1  10   8      751.83      682.20     92.31 o
   2  10   8      132.56      130.89      5.60 o
   3  10   8      799.17      731.16     41.79 o
   4  10   8      199.98      176.99      8.53 o
   5  10   8       51.42       48.50      3.15 o
  -5  11   8      176.36      190.25      5.65 o
  -4  11   8      327.95      343.01     39.83 o
  -3  11   8        4.16        1.76      4.95 o
  -2  11   8      885.16      940.14     32.46 o
  -1  11   8       16.21       33.30      7.99 o
   0  11   8      441.37      413.34     15.04 o
   1  11   8      110.05      115.37     11.09 o
   2  11   8      486.64      444.55     24.69 o
   3  11   8      129.96      115.21      5.05 o
   4  11   8       83.49       63.70      4.20 o
  -4  12   8       53.73       47.62      4.60 o
  -3  12   8      410.73      390.02      6.70 o
  -2  12   8        1.02       -4.83      4.83 o
  -1  12   8      839.09      839.14     16.77 o
   0  12   8        9.63       16.98      3.81 o
   1  12   8      359.27      352.35     14.85 o
   2  12   8       99.26      102.82      8.86 o
   3  12   8      292.47      244.58     16.76 o
  -1  13   8       21.89       32.45      3.66 o
   0  13   8      478.34      466.11     11.81 o
 -10   1   9       14.18       13.22      4.01 o
  -9   1   9        2.60        6.06      3.37 o
  -8   1   9        2.23        7.51      3.16 o
  -7   1   9        0.02        0.90      3.53 o
  -6   1   9       12.21        9.82      2.69 o
  -5   1   9      111.38      125.66      4.57 o
  -4   1   9        1.84        0.53      3.90 o
  -3   1   9      238.80      230.14     11.93 o
  -2   1   9        2.19        8.23      2.55 o
  -1   1   9     1718.00     1758.60     43.69 o
   0   1   9        6.26        4.89      2.60 o
   1   1   9      697.61      676.70     11.73 o
   2   1   9      942.83      946.24      8.50 o
   3   1   9      175.74      192.60      4.66 o
   4   1   9       90.81      104.31      3.15 o
   5   1   9       79.97       81.64      3.66 o
   6   1   9       63.27       68.15      4.29 o
   7   1   9        2.37        8.57      3.73 o
   8   1   9        1.50        9.06      3.28 o
   9   1   9        0.11        0.12      3.92 o
 -10   2   9        1.97        4.20      7.23 o
  -9   2   9       65.93       61.46      5.93 o
  -8   2   9        2.25        5.39      4.34 o
  -7   2   9       88.41       84.64      3.70 o
  -6   2   9       32.40       36.57      3.96 o
  -5   2   9      327.98      349.83      9.78 o
  -4   2   9       49.69       61.21      4.92 o
  -3   2   9       73.90       73.50      3.40 o
  -2   2   9      374.13      429.09     13.37 o
  -1   2   9      203.83      239.76      4.58 o
   0   2   9      404.11      558.11     10.42 o
   1   2   9      645.60      728.08      4.52 o
   2   2   9     1251.67     1365.90     10.51 o
   3   2   9      582.31      571.16      6.99 o
   4   2   9        0.95        3.84      2.11 o
   5   2   9      164.01      157.37      3.70 o
   6   2   9        0.16        1.10      2.44 o
   7   2   9       54.66       63.95      5.77 o
   8   2   9       15.18       17.18      2.96 o
   9   2   9        6.69        5.33      3.23 o
  -9   3   9        2.15        5.72      4.59 o
  -8   3   9        6.02        0.34      6.12 o
  -7   3   9        0.35        9.13      5.95 o
  -6   3   9       16.98       14.47      4.60 o
  -5   3   9      421.74      414.02     73.74 o
  -4   3   9       12.49        9.23      6.72 o
  -3   3   9      264.41      247.30      8.91 o
  -2   3   9      284.56      282.90      7.21 o
  -1   3   9     2641.46     2692.20    104.30 o
   0   3   9      308.70      315.67      5.27 o
   1   3   9     1229.01     1267.54     21.52 o
   2   3   9       57.41       67.90      2.45 o
   3   3   9       25.49       33.26      2.57 o
   4   3   9      109.20      105.12      3.61 o
   5   3   9      100.74      109.57      2.93 o
   6   3   9       20.76       24.77      2.79 o
   7   3   9        2.55        1.75      3.15 o
   8   3   9        1.55        2.46      3.88 o
  -9   4   9       16.40        4.40      6.69 o
  -8   4   9       64.66       67.82      6.49 o
  -7   4   9        1.71        7.20      6.07 o
  -6   4   9       10.02       18.33      4.17 o
  -5   4   9        1.93       10.94      6.84 o
  -4   4   9      467.79      488.13     11.53 o
  -3   4   9       19.37       21.13      3.95 o
  -2   4   9        6.51       10.86      3.17 o
  -1   4   9      263.96      268.22      5.81 o
   0   4   9        4.50        1.25      2.69 o
   1   4   9       85.63       79.12      5.19 o
   2   4   9       14.28       29.83      2.16 o
   3   4   9      349.33      378.72      7.35 o
   4   4   9      922.93      938.04     15.82 o
   5   4   9       21.17       29.06      2.58 o
   6   4   9        1.92        2.41      3.88 o
   7   4   9       65.01       67.74      3.80 o
   8   4   9       61.03       56.08      3.31 o
  -9   5   9        2.45        5.93      4.76 o
  -8   5   9        5.18       14.34      6.41 o
  -7   5   9        7.86        7.08      6.15 o
  -6   5   9       20.98       25.72      4.12 o
  -5   5   9      180.92      181.41      6.29 o
  -4   5   9      732.92      966.56     18.95 o
  -3   5   9       57.65       48.95      7.18 o
  -2   5   9      373.17      324.90      9.34 o
  -1   5   9      137.40      145.63      3.61 o
   0   5   9     1539.58     1579.78      6.33 o
   1   5   9       47.66       50.32      2.85 o
   2   5   9       39.33       47.88      2.96 o
   3   5   9       21.35       23.33      2.92 o
   4   5   9      636.03      621.78     14.70 o
   5   5   9        8.23        8.14      2.63 o
   6   5   9       22.35       16.15      2.55 o
   7   5   9       15.81       17.56      2.94 o
   8   5   9        0.53        1.69      3.88 o
  -9   6   9        2.26       -3.83      6.98 o
  -8   6   9       56.99       56.15      6.78 o
  -7   6   9       14.54        6.56      6.10 o
  -6   6   9        7.41       10.32      5.88 o
  -5   6   9       14.45        9.55      4.32 o
  -4   6   9      132.78      122.63     10.51 o
  -3   6   9      155.17      147.66     11.72 o
  -2   6   9        3.59        5.27      3.03 o
  -1   6   9      514.45      476.91     17.70 o
   0   6   9      137.23      149.96      4.55 o
   1   6   9       71.16       72.50      5.48 o
   2   6   9     1224.87     1149.13     30.99 o
   3   6   9      342.05      334.47      8.22 o
   4   6   9       15.07       17.59      3.46 o
   5   6   9        1.23        6.43      3.79 o
   6   6   9       61.66       67.70      7.21 o
   7   6   9        2.08        2.94      4.90 o
   8   6   9       17.81       14.46      3.53 o
  -8   7   9        6.15       12.88      4.83 o
  -7   7   9       77.13       66.66      6.71 o
  -6   7   9        9.85       10.88      4.10 o
  -5   7   9       86.46       92.10      4.76 o
  -4   7   9      104.95      100.31      5.96 o
  -3   7   9        1.61        7.57      4.02 o
  -2   7   9        0.79        4.04      2.71 o
  -1   7   9      161.20      150.33      5.70 o
   0   7   9      167.68      162.90      6.97 o
   1   7   9        2.63        3.19      2.74 o
   2   7   9        3.49        1.86      2.72 o
   3   7   9        1.15        4.74      2.53 o
   4   7   9        6.68        6.57      2.65 o
   5   7   9        2.36        1.05      4.56 o
   6   7   9       42.07       33.52      3.21 o
   7   7   9       35.53       31.96      7.86 o
  -8   8   9        3.56        4.84      5.09 o
  -7   8   9        9.95       14.61      6.32 o
  -6   8   9      101.99      112.04      6.47 o
  -5   8   9        3.03       12.32      5.83 o
  -4   8   9       26.73       22.20      4.83 o
  -3   8   9      334.97      312.59      9.55 o
  -2   8   9      133.55      139.57      8.57 o
  -1   8   9        1.12        3.13      3.38 o
   0   8   9      461.26      442.85     11.61 o
   1   8   9        5.02       15.15      5.03 o
   2   8   9      262.43      255.81      9.30 o
   3   8   9       51.42       45.88      5.10 o
   4   8   9       81.43       86.98     10.68 o
   5   8   9       50.08       53.40      3.53 o
   6   8   9       16.63       15.67      3.25 o
   7   8   9       15.50       16.61      3.58 o
  -7   9   9       13.58       25.12      4.84 o
  -6   9   9       19.82       12.95      6.61 o
  -5   9   9       65.96       59.38      6.57 o
  -4   9   9        0.42        2.06      3.83 o
  -3   9   9       13.10       18.23      4.35 o
  -2   9   9      761.07      715.07      9.87 o
  -1   9   9       76.86       62.79      8.95 o
   0   9   9       23.38       28.22      3.03 o
   1   9   9        3.56        9.69      3.39 o
   2   9   9      201.69      207.15      9.64 o
   3   9   9       29.89       33.47      3.20 o
   4   9   9       25.62       34.44      3.21 o
   5   9   9        0.33        8.01      4.07 o
   6   9   9       47.99       42.95      4.58 o
  -6  10   9       34.38       40.13      5.16 o
  -5  10   9        8.21        7.95      4.66 o
  -4  10   9       21.13       16.30      5.21 o
  -3  10   9       38.47       30.74      8.18 o
  -2  10   9       94.86      119.50      7.05 o
  -1  10   9      113.96      129.80     11.28 o
   0  10   9       32.43       25.83      8.91 o
   1  10   9       97.50       94.12      7.09 o
   2  10   9        0.11        2.72      3.07 o
   3  10   9       74.39       67.72      4.32 o
   4  10   9       70.54       71.55     10.18 o
   5  10   9       65.18       60.44      5.43 o
  -5  11   9       31.26       28.80      7.23 o
  -4  11   9        5.15        4.78      5.65 o
  -3  11   9       24.71       28.60      6.04 o
  -2  11   9      143.18      141.55     10.13 o
  -1  11   9        0.96        0.70      2.88 o
   0  11   9       51.31       47.24      3.76 o
   1  11   9       34.90       38.74      5.98 o
   2  11   9       84.26       62.42     13.57 o
   3  11   9       10.37       11.82      3.81 o
   4  11   9       15.37       14.83      3.42 o
  -3  12   9        0.18       -0.60      3.90 o
  -2  12   9        8.27        9.10      3.50 o
  -1  12   9       38.25       37.50      3.16 o
   0  12   9        4.22       -3.01      3.01 o
   1  12   9       57.22       37.02      3.89 o
   2  12   9       40.55       31.52      9.65 o
   3  12   9       34.39        3.87      5.03 o
 -10   0  10        0.29        5.07      5.50 o
  -9   0  10      104.41       91.30      5.08 o
  -8   0  10        0.39        5.37      4.68 o
  -7   0  10     2014.77     2015.02     95.57 o
  -6   0  10      657.78      618.87     97.03 o
  -5   0  10      834.63      861.28      9.95 o
  -4   0  10     4752.10     4980.95     19.91 o
  -3   0  10     6442.01     6642.93     22.29 o
  -2   0  10     7514.60     7447.86    402.58 o
  -1   0  10      123.23       99.62      3.05 o
   0   0  10    11341.09    11183.24     58.18 o
   1   0  10      728.20      698.33      6.01 o
   2   0  10     4477.22     4925.11     66.96 o
   3   0  10       50.20       54.78      2.90 o
   4   0  10     7362.99     7340.29    126.96 o
   5   0  10      710.76      742.14     19.92 o
   6   0  10      777.69      727.68     53.78 o
   7   0  10       71.85       76.70      7.00 o
   8   0  10      264.11      245.56      5.56 o
 -10   1  10       67.37       65.31      5.38 o
  -9   1  10       24.34       30.42      3.51 o
  -8   1  10      338.37      329.39     13.79 o
  -7   1  10      121.75      148.63      3.95 o
  -6   1  10     1143.34     1097.25     60.30 o
  -5   1  10     1621.56     1649.03     34.98 o
  -4   1  10     3816.55     3773.85    100.19 o
  -3   1  10    10185.26    10507.04     41.68 o
  -2   1  10      304.26      296.49      5.40 o
  -1   1  10     4163.14     4410.70     71.95 o
   0   1  10     1186.99     1157.46     16.58 o
   1   1  10    15197.81    15390.97    154.27 o
   2   1  10        2.88       13.55      5.89 o
   3   1  10     2805.53     2916.60     48.03 o
   4   1  10        1.88        3.01      2.93 o
   5   1  10     2567.15     2620.01     66.65 o
   6   1  10      211.13      218.66      6.39 o
   7   1  10      132.57      121.07      4.99 o
   8   1  10      153.90      156.24      3.57 o
  -9   2  10       78.88       86.61      4.47 o
  -8   2  10       96.01       90.51      3.72 o
  -7   2  10     1035.09      979.21     28.45 o
  -6   2  10     1071.12     1043.64     45.33 o
  -5   2  10     1367.54     1373.73     47.34 o
  -4   2  10     1771.75     1899.28     70.61 o
  -3   2  10     2280.82     2272.58     87.89 o
  -2   2  10    10234.47    10173.43    242.86 o
  -1   2  10      379.01      356.03      3.23 o
   0   2  10     8539.25     8521.43     93.06 o
   1   2  10        3.63        6.52      2.57 o
   2   2  10     4915.30     4936.30     55.97 o
   3   2  10        1.31        4.34      2.41 o
   4   2  10     2476.56     2485.08     17.21 o
   5   2  10      581.03      611.60     18.20 o
   6   2  10      276.68      302.99     11.44 o
   7   2  10       77.72       80.65      3.02 o
   8   2  10      125.41      125.07      6.00 o
  -9   3  10       26.65       39.14      6.74 o
  -8   3  10      283.17      250.77      7.50 o
  -7   3  10      387.99      363.65      7.70 o
  -6   3  10     1211.56     1056.66     97.38 o
  -5   3  10     1231.83     1387.04     16.06 o
  -4   3  10     1587.25     1691.62     72.68 o
  -3   3  10     7123.18     6953.14    251.11 o
  -2   3  10     1087.48     1117.90     18.36 o
  -1   3  10     8304.98     8084.04    120.94 o
   0   3  10      673.11      621.71     17.08 o
   1   3  10     5535.01     5510.24     47.26 o
   2   3  10     1329.69     1383.12     12.40 o
   3   3  10     2905.89     2858.30     56.30 o
   4   3  10      266.31      303.05      5.12 o
   5   3  10      776.73      803.26      7.70 o
   6   3  10      408.05      410.58      9.25 o
   7   3  10      393.81      376.45      9.89 o
   8   3  10       92.23       92.64      4.33 o
  -9   4  10      266.99      244.76      7.97 o
  -8   4  10       26.61       23.03      4.66 o
  -7   4  10      394.67      359.60      6.12 o
  -6   4  10     1097.13     1066.95      9.82 o
  -5   4  10     1764.83     1702.40    448.73 o
  -4   4  10     1550.17     1532.50    137.72 o
  -3   4  10      306.14      308.56     14.50 o
  -2   4  10     8786.26     8637.44    251.46 o
  -1   4  10     1312.16     1283.81     15.84 o
   0   4  10     6430.49     6638.61     75.87 o
   1   4  10      205.04      202.94      3.50 o
   2   4  10     5017.34     4960.54     52.14 o
   3   4  10       22.57       26.32      2.77 o
   4   4  10     1246.84     1268.19     11.95 o
   5   4  10      125.50      146.16      3.25 o
   6   4  10      564.12      587.78     19.51 o
   7   4  10       79.66       77.92      3.80 o
   8   4  10      140.35      125.46      4.05 o
  -9   5  10       22.50       23.17      6.99 o
  -8   5  10      286.19      276.38      6.20 o
  -7   5  10      199.52      191.44      6.86 o
  -6   5  10      601.67      514.76      7.85 o
  -5   5  10     1549.58     1479.91     10.51 o
  -4   5  10      847.14      837.90    128.43 o
  -3   5  10     2331.36     2403.32     81.27 o
  -2   5  10      577.67      592.65      7.71 o
  -1   5  10     6749.35     6533.30    145.89 o
   0   5  10       16.10       19.37      2.80 o
   1   5  10     2662.23     2692.03     76.74 o
   2   5  10        0.90        9.32      3.24 o
   3   5  10     3446.49     3494.13     94.89 o
   4   5  10        5.78       10.51      3.71 o
   5   5  10      664.13      646.93     19.62 o
   6   5  10       25.24       19.44      5.52 o
   7   5  10      265.98      278.54     11.45 o
   8   5  10       13.64       18.37      3.20 o
  -8   6  10      175.41      164.61      7.48 o
  -7   6  10      269.92      266.66      7.41 o
  -6   6  10      326.90      349.09      6.00 o
  -5   6  10     1012.56     1039.26      8.07 o
  -4   6  10     2400.84     2646.98    706.88 o
  -3   6  10      584.54      600.25     33.32 o
  -2   6  10     1890.21     1873.88     19.69 o
  -1   6  10        2.48       11.24      4.21 o
   0   6  10     5538.64     5511.39    201.95 o
   1   6  10        0.91       10.84      4.38 o
   2   6  10     1613.76     1644.16     32.20 o
   3   6  10       76.01       84.47      3.05 o
   4   6  10      509.52      530.12      5.78 o
   5   6  10       12.11       28.74      7.26 o
   6   6  10      267.27      272.12     16.52 o
   7   6  10      158.34      164.89     11.59 o
  -8   7  10      261.39      262.86      6.25 o
  -7   7  10       82.62       93.46      6.54 o
  -6   7  10      346.57      325.51      7.21 o
  -5   7  10     1103.66     1116.61      8.44 o
  -4   7  10      708.11      610.58     12.91 o
  -3   7  10     1766.69     1894.07    260.42 o
  -2   7  10     1211.41     1186.06     76.08 o
  -1   7  10     3366.21     3398.32    114.05 o
   0   7  10      168.00      151.02      3.23 o
   1   7  10      958.48      977.51     22.85 o
   2   7  10       26.43       36.52      5.47 o
   3   7  10     1102.19     1160.00     24.46 o
   4   7  10      976.92      947.70     12.63 o
   5   7  10      556.53      537.84     23.33 o
   6   7  10       49.74       49.19      3.82 o
   7   7  10      156.94      140.23      5.40 o
  -7   8  10      209.10      199.09      7.46 o
  -6   8  10       22.57       28.08      6.39 o
  -5   8  10      372.43      399.95      7.48 o
  -4   8  10     1563.50     1628.86    204.94 o
  -3   8  10      371.97      290.92    169.95 o
  -2   8  10     1603.20     1530.96     46.46 o
  -1   8  10       76.76      103.46      7.00 o
   0   8  10     3627.45     3828.12    187.65 o
   1   8  10      257.82      273.13     20.88 o
   2   8  10     1470.14     1454.06     73.56 o
   3   8  10        4.24       14.09      3.49 o
   4   8  10      416.05      452.76     21.71 o
   5   8  10        0.31        6.13      3.96 o
   6   8  10      245.22      238.91     23.12 o
  -7   9  10       81.68       70.38      7.26 o
  -6   9  10      295.73      314.75      7.80 o
  -5   9  10      234.72      223.84      7.01 o
  -4   9  10      177.64      190.24     21.14 o
  -3   9  10      858.59      702.08    120.41 o
  -2   9  10      595.28      544.85    138.07 o
  -1   9  10     1434.45     1389.58     80.44 o
   0   9  10        6.31        6.22      3.92 o
   1   9  10     1099.99     1137.68     69.29 o
   2   9  10      129.44      133.47      6.21 o
   3   9  10     1297.99     1298.48     61.82 o
   4   9  10        1.60        8.27      2.81 o
   5   9  10      361.96      329.96     23.32 o
   6   9  10        1.26        4.14      3.45 o
  -6  10  10       77.65       86.97      7.03 o
  -5  10  10      391.27      438.13      6.78 o
  -4  10  10      263.75      255.32     30.83 o
  -3  10  10       76.43       67.14      4.12 o
  -2  10  10      996.03      911.99    231.94 o
  -1  10  10      189.81      210.09     54.66 o
   0  10  10      612.39      641.05     10.63 o
   1  10  10        0.30        1.50      2.70 o
   2  10  10     1052.19     1013.99     41.08 o
   3  10  10       16.77       22.59      3.76 o
   4  10  10      261.70      240.70      9.67 o
   5  10  10       28.81       40.29      4.91 o
  -5  11  10      172.72      187.96      7.77 o
  -4  11  10      214.18      229.60     35.17 o
  -3  11  10      323.85      332.58      7.38 o
  -2  11  10      216.41      227.04      4.34 o
  -1  11  10      693.35      573.23    139.08 o
   0  11  10       42.58       37.39      4.62 o
   1  11  10      417.29      419.40     29.41 o
   2  11  10       19.50       20.85      3.84 o
   3  11  10      455.74      435.47     12.48 o
   4  11  10       23.80       23.60      3.19 o
  -3  12  10       65.24       65.07      3.78 o
  -2  12  10      428.35      396.83      4.66 o
  -1  12  10       99.10       90.30      8.49 o
   0  12  10      403.42      416.38     13.25 o
   1  12  10       24.18       25.86     10.39 o
   2  12  10      429.67      371.59     19.35 o
  -9   1  11       24.01       21.67      3.92 o
  -8   1  11       92.16       88.04      3.72 o
  -7   1  11        0.01        2.98      2.67 o
  -6   1  11        8.13        8.21      3.30 o
  -5   1  11      134.17      131.40      5.01 o
  -4   1  11       70.67       64.50      4.29 o
  -3   1  11       25.99       25.06      3.93 o
  -2   1  11      472.95      452.04      6.32 o
  -1   1  11       94.51       81.57      4.14 o
   0   1  11      161.09      162.73      5.26 o
   1   1  11       36.85       32.44      3.33 o
   2   1  11      115.51      126.96      4.10 o
   3   1  11       84.24       92.59      4.06 o
   4   1  11        4.41        7.11      2.41 o
   5   1  11        2.84        8.98      2.72 o
   6   1  11       91.27       92.82      3.12 o
   7   1  11       21.38       18.35      2.81 o
   8   1  11       14.40       17.01      5.18 o
  -9   2  11        2.38        1.87      4.11 o
  -8   2  11       28.54       24.97      3.14 o
  -7   2  11       81.57       93.38      4.27 o
  -6   2  11       18.27       16.80      3.24 o
  -5   2  11      245.03      273.01      8.99 o
  -4   2  11        9.33        8.57      3.30 o
  -3   2  11      322.61      317.89     15.33 o
  -2   2  11       14.93        5.43      2.64 o
  -1   2  11      813.22      718.63     12.68 o
   0   2  11       24.11       24.33      3.90 o
   1   2  11      269.41      258.03      3.44 o
   2   2  11       65.31       64.20      2.59 o
   3   2  11      464.75      467.13      6.02 o
   4   2  11      214.87      219.55      9.10 o
   5   2  11        0.46        5.69      2.60 o
   6   2  11       19.16       27.73      3.02 o
   7   2  11        1.23        2.50      4.97 o
   8   2  11        3.07       13.19      2.81 o
  -9   3  11        2.20        5.72      4.65 o
  -8   3  11       28.86       21.43      3.72 o
  -7   3  11       28.61       27.70      2.87 o
  -6   3  11       29.22       35.45      3.46 o
  -5   3  11       64.72       59.03      4.63 o
  -4   3  11        9.65       10.74      3.89 o
  -3   3  11        3.95        5.23      2.71 o
  -2   3  11      188.53      184.60      5.48 o
  -1   3  11      111.56      110.77      3.18 o
   0   3  11      216.99      223.14      5.06 o
   1   3  11      151.53      151.64      2.96 o
   2   3  11      353.15      335.51      8.36 o
   3   3  11      569.34      594.61      4.56 o
   4   3  11       57.15       66.15      3.17 o
   5   3  11        1.37        1.81      2.34 o
   6   3  11       19.25       23.85      5.87 o
   7   3  11       57.87       54.70      2.79 o
   8   3  11       17.92       25.16      3.83 o
  -9   4  11       17.81       10.58      4.84 o
  -8   4  11        1.38        8.84      6.27 o
  -7   4  11       37.84       25.13      6.10 o
  -6   4  11       66.50       56.46      4.69 o
  -5   4  11      228.81      238.97     18.67 o
  -4   4  11       73.62       82.83      5.76 o
  -3   4  11       34.54       33.93      3.28 o
  -2   4  11      138.33      142.68      7.93 o
  -1   4  11      501.73      530.91      5.97 o
   0   4  11      287.22      284.53      8.41 o
   1   4  11       37.10       34.96      3.02 o
   2   4  11        3.94        4.47      6.05 o
   3   4  11        3.83        4.83      2.59 o
   4   4  11      123.49      116.40      2.51 o
   5   4  11        2.77        5.81      3.59 o
   6   4  11      236.90      226.24      4.40 o
   7   4  11       47.13       51.66      5.12 o
   8   4  11       28.27       25.96      3.17 o
  -9   5  11        1.59        8.88      7.04 o
  -8   5  11       10.81       11.68      4.72 o
  -7   5  11       21.10       17.60      4.44 o
  -6   5  11       85.09       90.70      6.22 o
  -4   5  11      185.21      210.56     15.40 o
  -3   5  11      122.18      106.51      5.03 o
  -2   5  11      100.79       96.82      3.54 o
  -1   5  11      947.44      951.28      7.36 o
   0   5  11        0.03        3.35      4.25 o
   1   5  11       96.57      100.05      6.77 o
   2   5  11      153.69      159.14      5.91 o
   3   5  11      259.02      269.73      6.02 o
   4   5  11       23.27       15.54      3.07 o
   5   5  11        0.16        0.02      2.93 o
   6   5  11       57.45       57.76      2.90 o
   7   5  11        9.59       11.97      3.04 o
  -8   6  11       10.71       23.91      6.84 o
  -7   6  11        0.18       10.84      6.42 o
  -6   6  11       37.31       43.21      4.39 o
  -5   6  11       34.63       32.78      6.34 o
  -4   6  11      143.09      147.85     15.61 o
  -3   6  11      208.00      201.53      5.03 o
  -2   6  11        5.09        3.25      2.69 o
  -1   6  11       28.55       36.81      4.28 o
   0   6  11      956.39      949.58     11.76 o
   1   6  11       71.52       76.82      3.39 o
   2   6  11        0.39        5.02      2.58 o
   3   6  11       49.19       55.34      5.62 o
   4   6  11        4.44        7.68      2.55 o
   5   6  11       73.39       85.16      4.26 o
   6   6  11       16.02       18.00      4.71 o
   7   6  11       27.04       40.24      6.72 o
  -8   7  11       24.35       23.97      7.03 o
  -7   7  11        1.77        9.43      6.42 o
  -6   7  11       38.98       42.69      6.34 o
  -5   7  11        1.21       10.56      4.32 o
  -4   7  11      125.31       76.65     52.81 o
  -3   7  11        1.61       11.43      3.49 o
  -2   7  11      289.10      296.25     19.23 o
  -1   7  11      220.53      212.87      3.91 o
   0   7  11       37.33       36.74      2.97 o
   1   7  11      333.09      318.73      3.73 o
   2   7  11        0.88        2.18      2.33 o
   3   7  11      183.19      173.44     11.08 o
   4   7  11       56.68       46.06      4.31 o
   5   7  11       33.70       35.68      2.63 o
   6   7  11        9.92       10.13      3.40 o
   7   7  11        7.12        4.28      7.35 o
  -7   8  11       54.49       54.57      4.89 o
  -6   8  11        6.38       14.04      6.34 o
  -5   8  11       17.07       14.74      6.25 o
  -4   8  11        8.39       11.10      4.55 o
  -3   8  11      153.27      154.53      6.00 o
  -2   8  11       60.85       58.87      5.62 o
  -1   8  11      232.00      226.24      4.48 o
   0   8  11       19.59       20.94      2.52 o
   1   8  11        0.05       -2.72      2.91 o
   2   8  11      501.87      479.33     25.04 o
   3   8  11       58.13       65.28      3.51 o
   4   8  11       97.10       90.44      3.02 o
   5   8  11       18.51       21.42      4.85 o
   6   8  11      109.76       94.18      3.40 o
  -6   9  11      121.68      129.54      6.94 o
  -5   9  11        4.95       -1.46      4.66 o
  -4   9  11        4.99        6.57      4.63 o
  -3   9  11       99.15       89.01      3.96 o
  -2   9  11      155.71      184.56      8.48 o
  -1   9  11       30.80       27.84      2.77 o
   0   9  11      111.47      107.19      9.02 o
   1   9  11      226.15      244.37      6.50 o
   2   9  11       16.39       17.74      2.86 o
   3   9  11        4.95        3.08      2.84 o
   4   9  11        1.44       10.14      2.86 o
   5   9  11        6.05       12.62      3.86 o
  -6  10  11        7.62        7.83      7.06 o
  -5  10  11       38.13       50.25      6.72 o
  -4  10  11        5.59        6.49      3.03 o
  -3  10  11       24.52       18.33      3.63 o
  -2  10  11      190.77      175.08      8.34 o
  -1  10  11       57.34       51.71      2.93 o
   0  10  11        9.76       14.04      4.55 o
   1  10  11        7.66       15.99      4.05 o
   2  10  11      273.89      267.08      6.99 o
   3  10  11        1.25       -2.91      2.91 o
   4  10  11        6.65        5.94      3.87 o
  -4  11  11       64.37       65.65      7.63 o
  -3  11  11        0.58        3.33      4.07 o
  -2  11  11        5.62        9.54      3.29 o
  -1  11  11       53.00       66.33      9.14 o
   0  11  11      129.31      105.31     21.20 o
   1  11  11      110.65       93.11      6.27 o
   2  11  11        5.86       10.38      2.78 o
   3  11  11       27.97       28.14      6.60 o
  -2  12  11        2.97        2.34      4.03 o
  -1  12  11        6.83       11.37      4.00 o
   0  12  11       25.23       13.70      5.55 o
   1  12  11       19.24       20.81     12.34 o
  -9   0  12        5.38        4.03      4.75 o
  -8   0  12      400.96      413.89     20.53 o
  -7   0  12       35.49       50.95      4.44 o
  -6   0  12       26.11       26.36      4.20 o
  -5   0  12        7.80       11.45      5.46 o
  -4   0  12     2794.37     2927.25     15.16 o
  -3   0  12     2172.78     2305.39     12.46 o
  -2   0  12     1969.27     2096.41    133.40 o
  -1   0  12     2658.59     2635.54     86.26 o
   0   0  12     4401.58     4364.49     95.34 o
   1   0  12     9073.00     9039.71     32.65 o
   2   0  12       81.42       73.32      5.45 o
   3   0  12     1123.60     1193.76     48.75 o
   4   0  12        1.00        7.31      4.12 o
   5   0  12     1352.29     1347.45     48.93 o
   6   0  12       57.09       55.55      4.03 o
   7   0  12      334.10      331.65     27.19 o
   8   0  12        3.16        6.89      5.29 o
  -9   1  12      140.74      127.31      4.84 o
  -8   1  12       33.23       42.31      3.44 o
  -7   1  12      791.28      752.19     38.48 o
  -6   1  12      410.61      416.11      5.75 o
  -5   1  12      578.67      627.59     14.21 o
  -4   1  12      956.58     1077.40      7.24 o
  -3   1  12     5727.14     5733.32    112.11 o
  -2   1  12     1621.76     1638.26     35.44 o
  -1   1  12     3399.58     3478.30     80.05 o
   0   1  12     8743.00     8948.01    145.71 o
   1   1  12      432.39      434.02      4.40 o
   2   1  12     1918.61     1972.42      9.41 o
   3   1  12      211.66      204.20      4.79 o
   4   1  12     2667.27     2771.32     49.65 o
   5   1  12       15.66       21.03      4.58 o
   6   1  12      175.79      171.54      5.66 o
   7   1  12        0.22       -0.72      2.60 o
   8   1  12      166.74      156.99      6.62 o
  -9   2  12       25.02       27.93      4.21 o
  -8   2  12      711.56      666.72     20.44 o
  -7   2  12      359.18      360.95     27.11 o
  -6   2  12     1663.06     1698.53     27.66 o
  -5   2  12      182.22      204.75     19.90 o
  -4   2  12     3681.55     3705.96    138.54 o
  -3   2  12     2759.20     2747.75     62.68 o
  -2   2  12     1842.73     1983.57     61.20 o
  -1   2  12     2780.76     2840.70     39.51 o
   0   2  12     2454.22     2548.75     41.59 o
   1   2  12     7268.24     7292.04    109.47 o
   2   2  12      119.32      129.86      2.54 o
   3   2  12     2432.41     2354.09     24.48 o
   4   2  12       10.83       18.13      2.89 o
   5   2  12      866.45      897.07     21.51 o
   6   2  12       16.06       17.37      2.53 o
   7   2  12      320.17      304.39      6.20 o
   8   2  12       51.79       52.61      4.25 o
  -9   3  12      224.00      211.45     15.59 o
  -8   3  12        0.06       -1.43      4.47 o
  -7   3  12      791.81      739.22     57.72 o
  -6   3  12      312.08      317.36     64.71 o
  -5   3  12     2193.04     2280.76     84.89 o
  -4   3  12      458.87      467.92     15.44 o
  -3   3  12     1483.02     1450.78     71.04 o
  -2   3  12     3634.68     3659.30     67.22 o
  -1   3  12     3971.69     4009.80    134.17 o
   0   3  12     3157.06     3182.65     74.27 o
   1   3  12      168.87      186.01      3.07 o
   2   3  12     3941.38     4052.45     10.92 o
   3   3  12      291.21      276.07      3.23 o
   4   3  12     1822.33     1841.71     37.72 o
   5   3  12      110.73      121.57      2.74 o
   6   3  12      555.17      546.29     11.25 o
   7   3  12        9.01       20.41      3.47 o
   8   3  12      152.72      134.26      5.80 o
  -9   4  12        9.57        3.94      4.01 o
  -8   4  12      175.26      172.78      4.44 o
  -7   4  12       24.27       32.79      3.56 o
  -6   4  12      941.37      895.06     69.06 o
  -5   4  12      276.23      304.68     14.53 o
  -4   4  12     1403.15     1574.23     42.91 o
  -3   4  12     1821.30     1788.04     53.98 o
  -2   4  12     1787.83     1788.07     67.39 o
  -1   4  12     3712.35     3776.44     48.57 o
   0   4  12     1573.75     1567.46     20.83 o
   1   4  12     3177.58     3251.63     45.18 o
   2   4  12      243.41      281.83      4.97 o
   3   4  12     2961.26     2936.01      9.10 o
   4   4  12        0.03        7.26      2.52 o
   5   4  12      292.91      311.15      4.92 o
   6   4  12       29.98       31.86      2.32 o
   7   4  12      197.39      187.14      7.78 o
  -8   5  12        5.36        9.44      6.36 o
  -7   5  12      354.85      351.20      8.62 o
  -6   5  12      184.36      174.29     18.68 o
  -5   5  12     1710.51     1708.66    224.88 o
  -4   5  12      866.03      850.50     55.36 o
  -3   5  12     1318.06     1287.88     79.27 o
  -2   5  12     2720.83     2695.02     54.11 o
  -1   5  12     1866.78     1881.34     17.39 o
   0   5  12     2767.07     2752.28     81.78 o
   1   5  12      387.15      389.36      5.77 o
   2   5  12     3459.03     3617.03     80.49 o
   3   5  12        1.98        9.34      2.30 o
   4   5  12      935.95      918.58     29.94 o
   5   5  12        0.25        0.65      4.38 o
   6   5  12      169.24      181.21      8.11 o
   7   5  12        6.25       16.11      2.78 o
  -8   6  12      319.33      317.74      8.47 o
  -7   6  12        7.10       13.45      6.30 o
  -6   6  12      882.43      852.08     41.83 o
  -5   6  12      794.62      793.66      8.73 o
  -4   6  12     1667.88     1610.03    132.74 o
  -3   6  12      474.44      455.37     11.57 o
  -2   6  12     1915.46     1911.05     88.90 o
  -1   6  12     3197.33     3043.57     75.81 o
   0   6  12      454.07      490.31     11.99 o
   1   6  12     1765.35     1681.68     46.55 o
   2   6  12      313.18      328.09      9.37 o
   3   6  12     1973.21     2039.75     34.29 o
   4   6  12       72.84       75.15      2.86 o
   5   6  12      410.43      400.43     15.06 o
   6   6  12       33.80       36.67      3.44 o
   7   6  12      101.88       97.74      6.03 o
  -8   7  12        7.82        7.31      6.98 o
  -7   7  12      432.64      416.78      8.20 o
  -6   7  12        0.62        5.38      4.42 o
  -5   7  12      682.62      693.74     12.27 o
  -4   7  12      784.35      806.60     89.29 o
  -3   7  12     1532.96     1460.79     61.65 o
  -2   7  12      648.58      618.64     26.31 o
  -1   7  12      399.19      443.83     12.57 o
   0   7  12     1898.78     1945.61     50.61 o
   1   7  12      822.05      811.80     30.47 o
   2   7  12     1434.15     1415.36     42.66 o
   3   7  12       72.30       68.80      3.19 o
   4   7  12      825.68      840.09     26.22 o
   5   7  12        6.72       21.72      5.69 o
   6   7  12      480.69      446.16     36.09 o
  -7   8  12        9.57        5.13      6.93 o
  -6   8  12      491.05      458.63      6.74 o
  -5   8  12      219.08      201.39      8.15 o
  -4   8  12      404.49      413.91     43.49 o
  -3   8  12      293.79      303.54     12.98 o
  -2   8  12     1242.65     1260.68    108.95 o
  -1   8  12     1706.94     1741.99     34.73 o
   0   8  12      147.49      152.41     10.46 o
   1   8  12     1131.63     1118.70     35.70 o
   2   8  12      478.87      487.13     11.23 o
   3   8  12      513.24      516.50     13.55 o
   4   8  12        0.10        5.89      3.49 o
   5   8  12      210.72      232.77      9.90 o
   6   8  12        4.20        6.76      3.54 o
  -6   9  12       15.90       14.91      4.71 o
  -5   9  12      308.31      324.94     28.35 o
  -4   9  12      245.77      254.64     27.04 o
  -3   9  12      645.64      554.84    135.56 o
  -2   9  12      473.22      435.03     23.12 o
  -1   9  12      343.18      359.92     22.67 o
   0   9  12      663.48      679.30     27.80 o
   1   9  12      158.26      165.87      4.53 o
   2   9  12     1157.07     1115.74     61.96 o
   3   9  12        2.12        2.74      3.50 o
   4   9  12      213.19      229.54      7.44 o
   5   9  12       38.60       37.82      4.36 o
  -5  10  12       21.07       26.71      3.86 o
  -4  10  12       97.04       91.65      9.56 o
  -3  10  12      183.72      156.01     22.71 o
  -2  10  12      571.63      500.42    129.30 o
  -1  10  12      494.75      479.91     23.45 o
   0  10  12      193.14      197.71     11.33 o
   1  10  12      475.27      469.49      4.44 o
   2  10  12       64.15       90.03      3.72 o
   3  10  12      354.50      341.50     20.60 o
   4  10  12        9.60        6.16      6.51 o
  -4  11  12       51.48       63.08      7.20 o
  -3  11  12      187.66      175.17      7.38 o
  -2  11  12      283.24      251.77     58.41 o
  -1  11  12      343.88      325.01     81.57 o
   0  11  12       95.05       73.07     18.08 o
   1  11  12       79.94       84.93      4.04 o
   2  11  12      414.26      395.14     34.15 o
   3  11  12       15.02       21.58      4.26 o
  -1  12  12      249.69      213.91      4.71 o
   0  12  12      186.38      179.32     18.42 o
  -9   1  13        0.06        1.69      3.72 o
  -8   1  13       15.12       15.03      3.40 o
  -7   1  13       28.98       33.26      3.20 o
  -6   1  13       61.68       76.43      4.56 o
  -5   1  13       34.90       40.67      8.73 o
  -4   1  13      602.05      564.60      5.88 o
  -3   1  13      228.71      231.78      4.63 o
  -2   1  13      324.95      335.63      3.74 o
  -1   1  13       45.19       52.39      3.02 o
   0   1  13       89.92       97.60      4.17 o
   1   1  13       37.09       39.94      2.21 o
   2   1  13       28.24       28.18      2.47 o
   3   1  13       11.27        8.74      3.81 o
   4   1  13       32.09       30.16      2.34 o
   5   1  13        5.57        9.59      2.60 o
   6   1  13       14.75       18.75      2.32 o
   7   1  13        0.13        7.31      2.96 o
   8   1  13       19.01       19.51      3.21 o
  -9   2  13        7.61        9.44      3.54 o
  -8   2  13        0.71        2.27      2.84 o
  -7   2  13       49.61       49.99      5.20 o
  -6   2  13      160.17      191.61      5.07 o
  -5   2  13       20.26       32.22      4.33 o
  -4   2  13       94.31       93.30      6.68 o
  -3   2  13       48.11       39.69      3.32 o
  -2   2  13      406.21      430.81      7.80 o
  -1   2  13        2.79        2.07      2.20 o
   0   2  13      546.74      532.67      8.96 o
   1   2  13      101.61      101.52      6.63 o
   2   2  13      272.08      276.94      7.32 o
   3   2  13       74.91       80.32      9.67 o
   4   2  13       35.61       52.19      3.65 o
   5   2  13       11.08       18.21      2.44 o
   6   2  13        1.31        3.78      3.35 o
   7   2  13        1.09       -2.01      4.21 o
   8   2  13        0.47        8.43      4.96 o
  -9   3  13       38.47       47.60      6.07 o
  -8   3  13        0.00        3.52      4.54 o
  -7   3  13       15.26       13.07      3.52 o
  -6   3  13      111.46       94.67      7.89 o
  -5   3  13      301.87      315.36     18.49 o
  -4   3  13        3.43        2.87      4.05 o
  -3   3  13      124.88      118.52      3.87 o
  -2   3  13        4.46       -0.19      3.14 o
  -1   3  13       87.97       91.57      3.42 o
   0   3  13       21.34       20.66      2.26 o
   1   3  13        0.02       -1.43      2.64 o
   2   3  13      157.29      159.02      5.33 o
   3   3  13        2.80        6.84      4.18 o
   4   3  13       32.26       33.54      3.72 o
   5   3  13       28.28       19.50      2.47 o
   6   3  13       40.23       46.87      3.27 o
   7   3  13        0.53        2.21      3.83 o
  -9   4  13        6.50        6.20      4.99 o
  -8   4  13        8.29       10.28      4.58 o
  -7   4  13        2.22        2.32      4.84 o
  -6   4  13       26.42       19.87      4.46 o
  -5   4  13       76.60       83.62      4.90 o
  -4   4  13        0.84       -1.67      3.30 o
  -3   4  13      252.52      241.78     11.11 o
  -2   4  13       53.70       60.02      3.38 o
  -1   4  13      412.41      412.54      6.38 o
   0   4  13       78.06       74.47      6.67 o
   1   4  13      143.20      138.79      2.54 o
   2   4  13      106.71      111.13      3.41 o
   3   4  13      226.70      253.18      4.90 o
   4   4  13       34.99       31.64      2.16 o
   5   4  13        1.84        1.66      4.34 o
   6   4  13        7.59        9.46      2.84 o
   7   4  13        9.29       11.26      3.50 o
  -8   5  13        0.03       -3.92      3.92 o
  -7   5  13        2.47        6.94      4.41 o
  -6   5  13        0.93        2.81      9.98 o
  -5   5  13       32.74       40.07      5.07 o
  -4   5  13      247.35      228.54     10.75 o
  -3   5  13       13.23        6.11      3.32 o
  -2   5  13        2.28        3.15      3.78 o
  -1   5  13       17.55       26.32      4.08 o
   0   5  13      157.41      155.67      8.22 o
   1   5  13      428.62      411.59     18.10 o
   2   5  13       59.90       67.82      7.81 o
   3   5  13       79.53       78.31      4.69 o
   4   5  13       12.46       16.53      2.89 o
   5   5  13       48.57       52.57      4.81 o
   6   5  13       12.32       21.17      5.20 o
   7   5  13       26.86       29.89      3.52 o
  -8   6  13       33.45       38.62      5.84 o
  -7   6  13        9.19       25.61      4.51 o
  -6   6  13       22.56       29.42      4.42 o
  -5   6  13      133.29      130.22     37.06 o
  -4   6  13       62.22       70.61      5.58 o
  -3   6  13       84.97       75.80      3.54 o
  -2   6  13      111.57      109.30      5.01 o
  -1   6  13      122.88      138.55     11.73 o
   0   6  13      106.28      125.09      5.63 o
   1   6  13        3.23       13.38      3.86 o
   2   6  13      144.64      145.14      3.79 o
   3   6  13      193.15      200.70      5.86 o
   4   6  13        1.26        3.49      4.06 o
   5   6  13       33.33       24.68      3.20 o
   6   6  13       12.30       10.61      3.11 o
  -7   7  13       20.05       21.18      3.94 o
  -6   7  13       38.11       49.01      4.89 o
  -5   7  13       31.93       37.31      4.35 o
  -4   7  13       20.38       24.39      3.41 o
  -3   7  13      148.12      144.48      6.60 o
  -2   7  13       35.90       37.76      2.97 o
  -1   7  13       18.57       26.30      3.42 o
   0   7  13       15.52       19.69      2.99 o
   1   7  13      217.10      218.30     14.25 o
   2   7  13      167.58      161.28      3.48 o
   3   7  13        0.34        5.13      3.46 o
   4   7  13       65.80       68.52      3.38 o
   5   7  13       19.40       24.08      4.33 o
   6   7  13       62.42       43.90      3.36 o
  -7   8  13       17.47       22.20      4.96 o
  -6   8  13       31.16       24.14      4.53 o
  -5   8  13       52.87       56.33      4.61 o
  -4   8  13        5.24        1.46      3.74 o
  -3   8  13       45.28       55.19      7.51 o
  -2   8  13      246.84      243.75     16.40 o
  -1   8  13        0.06        0.88      4.03 o
   0   8  13       47.02       51.88      3.08 o
   1   8  13       97.73       99.65      3.46 o
   2   8  13       41.56       47.63      9.24 o
   3   8  13       26.39       21.88      3.23 o
   4   8  13        8.70        9.31      2.85 o
   5   8  13      113.77       98.40      3.74 o
  -6   9  13        6.85       10.44      3.96 o
  -5   9  13       65.01       71.71      3.97 o
  -4   9  13       53.40       58.46      9.68 o
  -3   9  13       97.43      104.54      5.55 o
  -2   9  13       36.05       36.97      3.99 o
  -1   9  13       94.11       86.05      5.14 o
   0   9  13        1.10        4.27      3.49 o
   1   9  13       36.50       44.00      4.26 o
   2   9  13      135.97      124.70      6.66 o
   3   9  13       50.76       54.13      4.84 o
   4   9  13       16.40       21.57      3.05 o
  -5  10  13       11.85       11.60      5.98 o
  -4  10  13       29.14       28.91      3.59 o
  -3  10  13       31.33       20.52      3.86 o
  -2  10  13       47.87       54.78      3.94 o
  -1  10  13        3.00        1.32      3.70 o
   0  10  13      100.56       96.37      3.84 o
   1  10  13      101.35       96.27      5.13 o
   2  10  13       13.94       18.53      3.32 o
   3  10  13       33.81       31.91      4.40 o
  -3  11  13       22.18       30.95      6.79 o
  -2  11  13       53.66       56.10      8.15 o
  -1  11  13       34.39       27.56      3.98 o
   0  11  13       10.71       14.37      3.87 o
   1  11  13       20.75       19.81      3.11 o
   2  11  13       18.16       22.17      2.94 o
  -9   0  14      157.85      132.78     12.08 o
  -8   0  14       67.88       56.25      7.40 o
  -7   0  14     1233.93     1163.18     86.74 o
  -6   0  14       21.08       15.01      5.99 o
  -5   0  14     1052.46     1117.02     10.44 o
  -4   0  14     2612.27     3018.84     14.91 o
  -3   0  14      773.03      838.54      9.18 o
  -2   0  14     1419.21     1319.83      6.79 o
  -1   0  14     1584.43     1623.46     45.93 o
   0   0  14     5788.29     5790.76     12.80 o
   1   0  14     1968.82     2029.60     25.16 o
   2   0  14      319.07      343.01      4.83 o
   3   0  14     1001.95      982.97     36.11 o
   4   0  14     1952.72     1958.09     39.48 o
   5   0  14        0.63        7.18      8.04 o
   6   0  14      152.85      149.15      3.70 o
   7   0  14        1.26        8.33     14.44 o
  -9   1  14       46.53       38.02      3.83 o
  -8   1  14      630.50      613.07     28.92 o
  -7   1  14        0.66        2.43      3.50 o
  -6   1  14     1042.30     1140.56      7.83 o
  -5   1  14      164.64      170.77      8.94 o
  -4   1  14     4076.84     4037.98     86.26 o
  -3   1  14     1662.19     1661.13     60.33 o
  -2   1  14     1317.66     1411.04     39.83 o
  -1   1  14      309.16      320.67      3.15 o
   0   1  14     2615.08     2580.43     28.06 o
   1   1  14     1552.70     1519.44     14.96 o
   2   1  14     1101.53     1149.06     10.82 o
   3   1  14     1565.36     1623.50     35.60 o
   4   1  14       70.18       76.20      2.51 o
   5   1  14      572.16      576.35      6.82 o
   6   1  14       46.48       47.32      3.22 o
   7   1  14      176.95      173.89      6.28 o
  -9   2  14      127.64      114.29      8.43 o
  -8   2  14       23.11       21.25      3.06 o
  -7   2  14     1099.84     1011.98     64.87 o
  -6   2  14        0.99       -0.22      4.26 o
  -5   2  14     2742.80     2891.93     89.32 o
  -4   2  14       53.32       69.26      7.35 o
  -3   2  14     2615.44     2663.35    101.63 o
  -2   2  14       67.79       64.39      3.30 o
  -1   2  14     3811.99     3871.81     97.58 o
   0   2  14     1340.43     1348.96     20.28 o
   1   2  14      942.76      983.81     20.82 o
   2   2  14      905.80      963.90      9.58 o
   3   2  14     1088.64     1094.23      8.37 o
   4   2  14     1311.65     1323.14     19.08 o
   5   2  14        6.26       15.46      2.69 o
   6   2  14      256.04      259.94      4.98 o
   7   2  14        4.05       -1.66      4.40 o
  -9   3  14       42.30       39.43      5.20 o
  -8   3  14      252.52      245.31     21.35 o
  -7   3  14        6.66       12.32      3.04 o
  -6   3  14     1086.39     1087.84     73.08 o
  -5   3  14        2.29        2.42      3.39 o
  -4   3  14     2171.19     2242.84     92.95 o
  -3   3  14      665.01      643.14     27.64 o
  -2   3  14     2728.50     2756.48     55.54 o
  -1   3  14      649.17      689.54     20.42 o
   0   3  14     1707.07     1749.09     17.29 o
   1   3  14     1424.04     1463.82     12.32 o
   2   3  14      851.60      881.19     16.44 o
   3   3  14     1700.93     1690.66     33.94 o
   4   3  14      152.29      142.39      2.74 o
   5   3  14      438.34      468.97      7.28 o
   6   3  14       10.77       12.88      2.90 o
   7   3  14      224.11      206.27      3.99 o
  -8   4  14       27.15       29.69      3.90 o
  -7   4  14      355.86      329.24     13.21 o
  -6   4  14       26.70       41.84      4.78 o
  -5   4  14     1374.73     1397.46     80.30 o
  -4   4  14      121.55      113.85      4.31 o
  -3   4  14     1316.73     1337.59     57.00 o
  -2   4  14     1868.81     1772.27     21.19 o
  -1   4  14     3047.00     3149.63     42.87 o
   0   4  14     1141.71     1133.66     16.59 o
   1   4  14      781.37      838.64     16.85 o
   2   4  14     1839.53     1879.37     19.96 o
   3   4  14      699.40      718.59     10.52 o
   4   4  14      614.83      586.15     13.76 o
   5   4  14       24.63       24.97      2.78 o
   6   4  14      410.04      408.74      9.97 o
   7   4  14        4.90        6.19      3.49 o
  -8   5  14      196.47      185.84      5.53 o
  -7   5  14       14.19       18.88      3.66 o
  -6   5  14      840.09      804.71      7.90 o
  -5   5  14       33.31       48.05      4.74 o
  -4   5  14     1433.74     1423.33     60.83 o
  -3   5  14      135.94      134.27      3.67 o
  -2   5  14     2521.43     2529.26     49.94 o
  -1   5  14     1597.94     1643.19     42.93 o
   0   5  14     1643.37     1596.06     40.83 o
   1   5  14      700.42      683.19     11.54 o
   2   5  14      864.38      899.13     45.48 o
   3   5  14     1126.33     1160.86     24.12 o
   4   5  14      210.04      206.07      4.50 o
   5   5  14      465.95      456.04     10.61 o
   6   5  14        2.62        6.20      2.95 o
  -8   6  14       13.03       11.73      5.03 o
  -7   6  14      274.07      268.52     14.70 o
  -6   6  14        2.25        4.20      6.94 o
  -5   6  14      970.55      974.59    121.03 o
  -4   6  14        8.49       18.98      3.63 o
  -3   6  14     2287.38     2254.57     86.68 o
  -2   6  14      208.00      228.12      6.01 o
  -1   6  14     1253.96     1272.14     55.45 o
   0   6  14      548.78      561.92     27.20 o
   1   6  14     1475.65     1442.65     11.18 o
   2   6  14      951.46      966.76      6.56 o
   3   6  14       66.58       72.53      3.59 o
   4   6  14      435.88      430.74     15.59 o
   5   6  14      117.82      113.82      5.08 o
   6   6  14      336.39      320.77     29.23 o
  -7   7  14       61.62       53.22      5.02 o
  -6   7  14      417.38      431.31      5.11 o
  -5   7  14       58.61       56.48     33.84 o
  -4   7  14      701.56      653.72     53.07 o
  -3   7  14        0.31        6.27      2.87 o
  -2   7  14     1493.76     1488.25     86.54 o
  -1   7  14      801.64      800.92     15.04 o
   0   7  14      879.29      916.26     27.73 o
   1   7  14      652.74      599.11      8.45 o
   2   7  14      498.26      500.00     19.47 o
   3   7  14      525.52      577.37     16.33 o
   4   7  14       69.79       76.88      7.28 o
   5   7  14      368.17      335.36     21.15 o
  -6   8  14        0.42        7.87      8.98 o
  -5   8  14      426.87      406.97      9.89 o
  -4   8  14       74.39       88.24      7.39 o
  -3   8  14     1277.75     1201.65     68.47 o
  -2   8  14       80.74       71.09      4.35 o
  -1   8  14      391.22      398.92      3.92 o
   0   8  14      331.65      327.64      7.99 o
   1   8  14     1087.89     1067.85     37.74 o
   2   8  14      649.23      599.15     16.26 o
   3   8  14       30.83       29.44      3.16 o
   4   8  14      175.32      177.54      9.30 o
   5   8  14       46.15       44.11      3.67 o
  -5   9  14       48.10       50.86      8.06 o
  -4   9  14      242.84      197.38      5.03 o
  -3   9  14      119.68      116.21      4.93 o
  -2   9  14      807.69      872.50     55.45 o
  -1   9  14      141.74      154.61      7.74 o
   0   9  14      271.70      260.52     15.06 o
   1   9  14      387.32      341.74     10.77 o
   2   9  14      226.27      236.38     13.20 o
   3   9  14      261.43      259.52     19.89 o
   4   9  14       94.98       91.15     13.53 o
  -4  10  14       38.21       38.23      3.33 o
  -3  10  14      242.28      205.99     53.21 o
  -2  10  14      360.01      340.54     26.58 o
  -1  10  14      294.53      293.59     20.02 o
   0  10  14      100.21      108.36      4.58 o
   1  10  14      267.67      242.68      7.28 o
   2  10  14      305.64      325.53     12.68 o
   3  10  14       78.55       72.32      4.20 o
  -2  11  14      334.70      322.03      7.47 o
  -1  11  14       72.82       67.02      3.39 o
   0  11  14      205.29      190.46      4.13 o
   1  11  14      117.10      113.64      9.59 o
  -9   1  15        3.81        5.94      3.93 o
  -8   1  15        6.67       10.98      3.34 o
  -7   1  15        3.08        3.83      3.41 o
  -6   1  15       16.38       26.26      4.42 o
  -5   1  15        0.39        7.51      4.26 o
  -4   1  15        6.00        5.88      8.02 o
  -3   1  15      213.20      202.47      8.89 o
  -2   1  15     1344.49     1269.80     34.39 o
  -1   1  15      397.57      395.86      4.18 o
   0   1  15      152.24      182.62      3.24 o
   1   1  15      101.58       97.03      2.40 o
   2   1  15      170.31      171.33      5.54 o
   3   1  15        3.03        6.38      2.17 o
   4   1  15        4.01       11.42      4.79 o
   5   1  15        0.15       -1.52      2.72 o
   6   1  15        0.00        2.46      2.87 o
   7   1  15        0.75        8.71      2.83 o
  -8   2  15        2.17       -0.65      3.07 o
  -7   2  15        0.14        9.14      3.02 o
  -6   2  15       40.40       34.88      4.48 o
  -5   2  15       42.12       62.13      6.39 o
  -4   2  15       15.14       25.32      3.46 o
  -3   2  15       84.65       91.43      5.12 o
  -2   2  15       52.76       62.84      2.92 o
  -1   2  15      100.57      104.55      3.65 o
   0   2  15        1.66        6.00      4.10 o
   1   2  15       20.95       20.53      5.35 o
   2   2  15      355.67      352.03      4.11 o
   3   2  15       26.51       25.39      2.27 o
   4   2  15       75.86       76.11      2.85 o
   5   2  15        6.11        8.12      3.45 o
   6   2  15       38.20       38.91      3.04 o
   7   2  15        1.82        4.48      3.38 o
  -8   3  15        0.27        2.15      3.01 o
  -7   3  15       10.80        8.57      3.49 o
  -6   3  15      104.10      122.71      5.29 o
  -5   3  15       11.31        7.12      6.26 o
  -4   3  15       75.39       72.11      7.35 o
  -3   3  15      141.47      147.61      9.26 o
  -2   3  15      220.00      222.39      9.98 o
  -1   3  15      149.85      160.74      3.60 o
   0   3  15      335.51      299.02      6.43 o
   1   3  15        5.32        7.42      3.62 o
   2   3  15        0.48       -2.48      2.48 o
   3   3  15       11.24        9.28      2.50 o
   4   3  15       14.97       19.82      2.68 o
   5   3  15        1.73        5.74      2.73 o
   6   3  15        1.59        8.31      2.96 o
   7   3  15        0.17        9.84      3.19 o
  -8   4  15        1.06        8.57      4.09 o
  -7   4  15        6.32        6.43      3.30 o
  -6   4  15        9.08       11.42      4.85 o
  -5   4  15      200.04      178.16      7.61 o
  -4   4  15        5.26        3.99      3.30 o
  -3   4  15       94.13       99.49      5.48 o
  -2   4  15       28.77       33.99      3.49 o
  -1   4  15        1.55        0.17      2.29 o
   0   4  15        0.01       -1.92      4.63 o
   1   4  15       39.71       33.59      3.79 o
   2   4  15      200.45      206.97      4.81 o
   3   4  15       43.50       49.99      4.81 o
   4   4  15        2.05       15.03      3.43 o
   5   4  15       72.75       59.35      3.12 o
   6   4  15       40.40       44.84      3.44 o
  -8   5  15        0.02       -2.92      3.53 o
  -7   5  15       75.10       70.24      4.29 o
  -6   5  15        8.34        5.82      4.14 o
  -5   5  15       38.78       44.08      3.83 o
  -4   5  15      112.06      116.77      9.23 o
  -3   5  15       42.38       59.90      3.65 o
  -2   5  15      282.09      268.65      9.58 o
  -1   5  15      641.28      577.27     12.13 o
   0   5  15      120.69      119.43      3.20 o
   1   5  15       27.24       36.50      4.49 o
   2   5  15       67.40       60.72      3.56 o
   3   5  15       27.39       34.64      3.40 o
   4   5  15       29.76       32.71      5.82 o
   5   5  15       12.76       11.73      2.70 o
   6   5  15        0.64       10.34      3.04 o
  -7   6  15        0.27       12.70      4.68 o
  -6   6  15       40.96       57.11      6.62 o
  -5   6  15       45.51       41.72      4.14 o
  -4   6  15        1.48        3.52      3.88 o
  -3   6  15      203.58      196.85      7.42 o
  -2   6  15        3.80        2.16      6.26 o
  -1   6  15        0.41        2.54      3.15 o
   0   6  15       11.11       16.19      5.29 o
   1   6  15      221.10      213.00      7.29 o
   2   6  15       21.89       18.05      3.43 o
   3   6  15       12.63       20.16      5.35 o
   4   6  15        6.47       14.39      5.34 o
   5   6  15       51.54       49.67      4.04 o
   6   6  15       16.29        7.35      3.19 o
  -7   7  15       14.14       15.26      4.07 o
  -6   7  15        1.03        5.66      4.59 o
  -5   7  15        0.67        3.71      4.17 o
  -4   7  15       17.89       20.15      3.21 o
  -3   7  15        5.69        2.93      3.10 o
  -2   7  15       73.61       81.38      5.12 o
  -1   7  15        5.66       14.97      3.24 o
   0   7  15       17.71       30.68      6.17 o
   1   7  15       11.18       12.57      2.60 o
   2   7  15       36.00       42.44      3.18 o
   3   7  15        3.46        3.25      3.14 o
   4   7  15       34.05       33.74      4.01 o
   5   7  15       38.75       39.14      4.52 o
  -6   8  15       25.31       30.16     12.89 o
  -5   8  15        0.35       -6.56      6.56 o
  -4   8  15        0.68        1.41      3.93 o
  -3   8  15       48.77       47.33      4.77 o
  -2   8  15        0.17        8.98      3.50 o
  -1   8  15       27.80       24.73      3.94 o
   0   8  15        3.30        6.54      3.54 o
   1   8  15       82.41       76.95      5.50 o
   2   8  15        8.62       11.28      3.15 o
   3   8  15       35.18       32.46      6.40 o
   4   8  15        7.05       18.59      4.68 o
  -5   9  15       43.52       54.32     11.92 o
  -4   9  15        9.71        6.10      3.16 o
  -3   9  15        0.56        6.79      4.01 o
  -2   9  15       35.45       35.87      5.56 o
  -1   9  15       54.91       60.86      4.61 o
   0   9  15        7.30        7.41      8.13 o
   1   9  15       68.45       63.98      2.91 o
   2   9  15       12.61        9.63      3.33 o
   3   9  15        1.19        3.00      3.38 o
  -4  10  15        3.12       10.46      3.61 o
  -3  10  15       37.06       29.94     11.37 o
  -2  10  15       23.95       28.71      3.97 o
  -1  10  15      148.45      135.97      7.41 o
   0  10  15        4.77        4.47      4.46 o
   1  10  15       10.38       22.18      6.62 o
   2  10  15       21.54       20.80      6.87 o
  -8   0  16      337.33      328.53     48.57 o
  -7   0  16      127.10      126.88      7.28 o
  -6   0  16      294.60      359.89      7.92 o
  -5   0  16      389.11      369.00      6.36 o
  -4   0  16     3263.84     3296.53     15.30 o
  -3   0  16       51.11       56.22      4.61 o
  -2   0  16     3354.80     3562.57     20.76 o
  -1   0  16     1982.44     1968.10     74.57 o
   0   0  16     4300.42     4055.25     48.15 o
   1   0  16     1305.08     1310.52     22.39 o
   2   0  16     2651.13     2728.23     93.33 o
   3   0  16      685.99      708.19     25.61 o
   4   0  16      209.36      214.27     10.40 o
   5   0  16       77.34       84.05      3.90 o
   6   0  16      161.97      147.37     16.80 o
   7   0  16      132.42      122.49     16.51 o
  -8   1  16       61.46       49.84      3.70 o
  -7   1  16      343.72      377.36      6.08 o
  -6   1  16      244.70      285.31      9.36 o
  -5   1  16     1657.48     1690.93     48.52 o
  -4   1  16        1.19       13.42      3.55 o
  -3   1  16     3089.29     3036.31    160.14 o
  -2   1  16       24.76       30.94      5.35 o
  -1   1  16     3762.33     3762.52     66.09 o
   0   1  16     1782.47     1708.62     23.58 o
   1   1  16      681.33      751.03      6.13 o
   2   1  16      227.65      223.39      3.03 o
   3   1  16      517.55      528.55      5.42 o
   4   1  16      662.08      693.07      4.43 o
   5   1  16      147.05      155.39      7.42 o
   6   1  16      115.52      117.85      3.62 o
  -8   2  16      239.34      234.86      9.73 o
  -7   2  16       30.10       23.30      4.02 o
  -6   2  16      667.79      718.79      6.81 o
  -5   2  16      204.28      208.92      4.94 o
  -4   2  16     2294.07     2404.14    137.85 o
  -3   2  16       11.86       17.21      5.23 o
  -2   2  16     2536.57     2671.22     63.88 o
  -1   2  16      108.58      108.85      3.67 o
   0   2  16      927.28      924.66     21.41 o
   1   2  16      192.61      195.64      4.12 o
   2   2  16      536.86      544.02      8.11 o
   3   2  16      370.98      367.93      6.33 o
   4   2  16       42.39       44.57      3.04 o
   5   2  16      106.31      110.61      3.32 o
   6   2  16       73.75       72.84      2.73 o
  -8   3  16       72.64       62.22      5.10 o
  -7   3  16      292.69      266.80     25.52 o
  -6   3  16       75.40       68.68     14.10 o
  -5   3  16     1356.73     1498.43     43.17 o
  -4   3  16        7.18        7.12      3.41 o
  -3   3  16     1817.17     1744.14     86.16 o
  -2   3  16       57.49       72.10      8.22 o
  -1   3  16     3440.57     3362.12     84.16 o
   0   3  16      237.50      217.75      2.66 o
   1   3  16      651.96      692.43     13.87 o
   2   3  16      475.99      490.70     13.24 o
   3   3  16      728.84      724.63     16.33 o
   4   3  16      182.57      184.14      3.09 o
   5   3  16      151.25      149.36      5.98 o
   6   3  16      185.16      184.11      3.31 o
  -8   4  16       96.31      105.77     19.99 o
  -7   4  16       59.47       56.03      4.36 o
  -6   4  16      602.04      640.43      9.36 o
  -5   4  16      108.16       97.76      4.65 o
  -4   4  16      915.88      931.09     42.07 o
  -3   4  16       15.25       19.29      2.85 o
  -2   4  16     2703.64     2649.36    100.57 o
  -1   4  16      259.36      242.61      9.71 o
   0   4  16     2173.78     2160.61     75.41 o
   1   4  16      415.04      408.17     11.83 o
   2   4  16     1336.13     1322.23     16.51 o
   3   4  16      433.73      394.85      5.93 o
   4   4  16      435.21      401.32      3.29 o
   5   4  16      135.21      138.28      3.37 o
   6   4  16       76.35       52.36      2.82 o
  -7   5  16      212.39      204.91     13.28 o
  -6   5  16       18.81       23.28      5.29 o
  -5   5  16      791.19      810.83     43.99 o
  -4   5  16       94.69      102.05      5.42 o
  -3   5  16     1064.65     1084.05     47.81 o
  -2   5  16       71.40       82.97      3.75 o
  -1   5  16     1486.86     1458.75     30.38 o
   0   5  16       51.81       57.54     10.52 o
   1   5  16     1409.86     1448.36     23.28 o
   2   5  16      502.29      503.76     12.50 o
   3   5  16      389.87      387.01      8.64 o
   4   5  16      110.92      121.13      6.30 o
   5   5  16      164.72      146.20      5.57 o
   6   5  16      143.38      134.42      6.70 o
  -7   6  16       93.98       90.82      9.63 o
  -6   6  16      409.07      380.48    208.26 o
  -5   6  16        0.97        1.48      6.18 o
  -4   6  16      854.23      841.74     41.96 o
  -3   6  16       51.25       49.22      3.58 o
  -2   6  16      885.23      872.43     15.60 o
  -1   6  16       56.25       63.16      7.69 o
   0   6  16      925.75      966.60     21.59 o
   1   6  16       62.13       53.89      2.95 o
   2   6  16      408.09      408.53     20.44 o
   3   6  16      185.87      193.57      8.56 o
   4   6  16      253.14      259.32     16.28 o
   5   6  16      205.75      202.77      6.36 o
  -6   7  16       51.43       61.84      5.33 o
  -5   7  16      358.43      376.87     39.04 o
  -4   7  16        3.82       12.36      3.25 o
  -3   7  16     1207.91     1179.62     65.72 o
  -2   7  16       47.79       57.10      3.55 o
  -1   7  16      333.90      344.74      9.58 o
   0   7  16       26.30       36.60      6.80 o
   1   7  16     1340.39     1260.38     30.61 o
   2   7  16      109.21      111.42      3.07 o
   3   7  16      169.34      154.01      5.85 o
   4   7  16       83.23       87.95      5.46 o
  -5   8  16        2.59        6.40      4.88 o
  -4   8  16      621.37      566.93     46.18 o
  -3   8  16        3.21       16.04      3.31 o
  -2   8  16      776.39      804.01     46.25 o
  -1   8  16       24.17       38.56      4.88 o
   0   8  16      465.69      471.12     22.47 o
   1   8  16      113.68       94.80      3.96 o
   2   8  16      252.94      247.64     12.65 o
   3   8  16       51.57       53.51      3.77 o
   4   8  16      157.72      144.85      7.62 o
  -4   9  16        0.89        0.28      4.35 o
  -3   9  16      877.40      837.24     72.73 o
  -2   9  16       65.74       63.01      5.00 o
  -1   9  16      414.75      407.49      4.83 o
   0   9  16       45.37       39.81      2.80 o
   1   9  16      476.11      465.72      7.79 o
   2   9  16      185.80      163.66     11.80 o
   3   9  16      120.71      116.93      4.78 o
  -3  10  16        6.64        7.99      3.55 o
  -2  10  16      553.96      530.73     51.64 o
  -1  10  16       30.19       28.94      3.52 o
   0  10  16      440.08      401.93     13.60 o
   1  10  16      174.57      158.17     12.85 o
  -8   1  17        0.08        2.57      3.49 o
  -7   1  17        1.58        4.19      4.62 o
  -6   1  17        4.92        0.65      4.45 o
  -5   1  17        6.20        4.24      3.40 o
  -4   1  17        4.87        6.18      4.25 o
  -3   1  17        5.26        5.84      3.39 o
  -2   1  17        5.32        6.34      4.65 o
  -1   1  17       12.60        9.25      2.21 o
   0   1  17      204.78      219.69      6.53 o
   1   1  17      350.74      373.00      3.80 o
   2   1  17       17.24       24.10      3.53 o
   3   1  17       69.08       66.01      2.86 o
   4   1  17      101.24       97.48      3.01 o
   5   1  17        0.67        0.14      4.65 o
   6   1  17        0.04        5.84      3.05 o
  -8   2  17       10.24       13.45      3.72 o
  -7   2  17       14.02       15.07      4.77 o
  -6   2  17       81.96       92.03      5.03 o
  -5   2  17        0.94        1.88      4.59 o
  -4   2  17       74.43       77.72      8.03 o
  -3   2  17        7.87        4.02      2.97 o
  -2   2  17       83.84       85.11      3.14 o
  -1   2  17       55.39       53.23      3.77 o
   0   2  17        6.25        9.21      2.86 o
   1   2  17       17.29       10.39      5.47 o
   2   2  17      180.27      182.78      5.41 o
   3   2  17       32.84       35.64      2.51 o
   4   2  17       15.16       19.82      3.70 o
   5   2  17       36.25       51.49      3.78 o
   6   2  17        0.51       -0.35      6.59 o
  -8   3  17        1.48        5.08      3.86 o
  -7   3  17        0.12       -2.49      4.32 o
  -6   3  17       12.80       16.82      4.55 o
  -5   3  17       13.75       12.84      4.40 o
  -4   3  17       51.82       69.51      3.69 o
  -3   3  17       36.01       34.39      2.75 o
  -2   3  17        8.08        6.84      3.02 o
  -1   3  17        0.60        7.76      4.93 o
   0   3  17      107.09      123.59      5.23 o
   1   3  17      169.73      176.86      5.08 o
   2   3  17      430.10      425.67     11.22 o
   3   3  17       27.34       33.67      4.41 o
   4   3  17       26.63       30.99      5.18 o
   5   3  17        0.14        5.03      3.50 o
   6   3  17       69.97       63.29      3.86 o
  -7   4  17       20.03       26.39      4.93 o
  -6   4  17       13.13       18.37      5.50 o
  -5   4  17       15.55       20.57      4.95 o
  -4   4  17        1.17        7.19      3.39 o
  -3   4  17      184.65      165.98      9.92 o
  -2   4  17      137.01      129.19     11.80 o
  -1   4  17        0.12        7.30      2.60 o
   0   4  17       74.31       72.12      3.36 o
   1   4  17        0.02        2.39      2.81 o
   2   4  17       16.04       21.25      2.81 o
   3   4  17       53.28       58.21      5.24 o
   4   4  17       22.62       29.23      3.89 o
   5   4  17       24.09       27.50      4.28 o
  -7   5  17        0.62        1.83      3.86 o
  -6   5  17        0.39        4.55      4.02 o
  -5   5  17        0.11       -1.45      3.72 o
  -4   5  17       27.55       27.65      3.23 o
  -3   5  17       46.39       50.69      4.84 o
  -2   5  17        7.57        3.62      3.82 o
  -1   5  17       33.75       27.53      2.45 o
   0   5  17       69.70       60.00      3.47 o
   1   5  17      451.70      411.84      9.10 o
   2   5  17        7.45        7.18      4.77 o
   3   5  17        1.06        1.96      3.83 o
   4   5  17        2.62        6.07      2.61 o
   5   5  17       17.73       21.80      3.45 o
  -6   6  17        7.14       11.30      6.20 o
  -5   6  17        7.99        8.37      3.85 o
  -4   6  17       16.43       24.93      4.05 o
  -3   6  17      120.91      112.25     12.88 o
  -2   6  17       12.36       11.98      3.48 o
  -1   6  17       20.79       23.13      2.98 o
   0   6  17       93.19       92.62      3.26 o
   1   6  17        8.51        6.54      5.34 o
   2   6  17       10.36       13.20      2.82 o
   3   6  17        6.15       17.47      6.60 o
   4   6  17       64.03       69.82      4.20 o
   5   6  17       22.14       18.56      4.18 o
  -6   7  17        8.73        3.01      4.94 o
  -5   7  17        0.03        7.48      5.41 o
  -4   7  17        2.77        4.82      3.93 o
  -3   7  17       94.99       96.91      4.10 o
  -2   7  17        1.55       -0.02      2.99 o
  -1   7  17        7.10       14.11      2.98 o
   0   7  17        7.92       11.72      2.78 o
   1   7  17       74.96       78.44      3.45 o
   2   7  17       10.68       12.86      3.62 o
   3   7  17        1.85       -2.80      2.87 o
   4   7  17        5.38       15.72      3.86 o
  -5   8  17       11.86        5.98      6.49 o
  -4   8  17        4.58        4.40      4.49 o
  -3   8  17        1.15       13.85      5.91 o
  -2   8  17       57.80       54.31      7.16 o
  -1   8  17        5.10       12.77      3.22 o
   0   8  17       29.21       37.53      3.81 o
   1   8  17       54.04       48.19      7.86 o
   2   8  17        3.16       -0.75      5.08 o
   3   8  17        2.68        5.67      4.63 o
  -4   9  17        3.24        8.07      4.25 o
  -3   9  17       32.25       29.45      5.66 o
  -2   9  17        3.18        1.10      3.74 o
  -1   9  17       51.16       50.22      5.56 o
   0   9  17        5.47       16.17      4.38 o
   1   9  17        2.28       12.94      3.45 o
   2   9  17       29.62       30.46      3.54 o
  -8   0  18       98.77       63.39     15.27 o
  -7   0  18      130.30      153.01      7.60 o
  -6   0  18      354.48      414.14      8.42 o
  -5   0  18      843.91      841.41      8.41 o
  -4   0  18       47.18       46.32      6.14 o
  -3   0  18      707.75      779.86      8.81 o
  -2   0  18      537.29      584.89     37.09 o
  -1   0  18     2158.70     2107.57     57.63 o
   0   0  18      111.17      136.17     15.21 o
   1   0  18     2201.26     2197.86     35.45 o
   2   0  18       15.17       14.49      3.00 o
   3   0  18     1104.14     1081.68     14.92 o
   4   0  18       45.91       48.54      3.68 o
   5   0  18      274.74      255.53     17.27 o
   6   0  18       18.85       15.63     15.92 o
  -8   1  18      116.43      106.20      6.12 o
  -7   1  18      174.66      191.24      7.35 o
  -6   1  18      239.24      280.83      7.25 o
  -5   1  18      223.96      234.82      5.11 o
  -4   1  18     1099.39     1052.11     34.79 o
  -3   1  18      389.84      399.19     11.64 o
  -2   1  18     1705.22     1859.09     33.36 o
  -1   1  18       23.11       25.03      2.65 o
   0   1  18     1385.27     1377.96     28.21 o
   1   1  18        3.48       13.11      6.38 o
   2   1  18     1614.38     1627.54     24.09 o
   3   1  18      462.65      433.73      5.37 o
   4   1  18      226.23      223.10      3.97 o
   5   1  18       79.70       83.71      5.83 o
   6   1  18      131.40      120.39      6.32 o
  -7   2  18      153.28      149.27      5.85 o
  -6   2  18      317.02      338.13      5.72 o
  -5   2  18      690.38      754.37     16.45 o
  -4   2  18      109.80      128.79      4.62 o
  -3   2  18      915.11      963.66     48.33 o
  -2   2  18      341.79      357.00     10.06 o
  -1   2  18     2551.10     2525.45     53.41 o
   0   2  18        4.28        9.94      3.38 o
   1   2  18     1276.04     1286.15     18.72 o
   2   2  18      139.05      143.42      3.04 o
   3   2  18      419.39      418.74     10.52 o
   4   2  18      265.99      253.04      4.76 o
   5   2  18       57.68       57.99      2.87 o
  -7   3  18       79.00       72.29      5.55 o
  -6   3  18      359.90      382.39      6.15 o
  -5   3  18      228.65      240.73      5.72 o
  -4   3  18      519.27      535.24      6.36 o
  -3   3  18       75.36       85.65      3.61 o
  -2   3  18     1720.27     1709.85     46.82 o
  -1   3  18       57.88       64.41      3.55 o
   0   3  18     1226.57     1239.91     27.37 o
   1   3  18        5.25       11.57      4.32 o
   2   3  18     1157.99     1146.39     18.69 o
   3   3  18      166.96      154.11      6.83 o
   4   3  18      172.34      175.52      3.88 o
   5   3  18       38.41       53.35      3.99 o
  -7   4  18      162.43      171.65      6.17 o
  -6   4  18      117.68      101.83      5.11 o
  -5   4  18      506.74      516.85     18.93 o
  -4   4  18      142.24      158.71     10.37 o
  -3   4  18      617.91      631.10     26.68 o
  -2   4  18        0.62       12.37      5.84 o
  -1   4  18     1333.77     1277.17     19.93 o
   0   4  18       29.92       35.59      3.57 o
   1   4  18     1037.81     1046.00     24.81 o
   2   4  18       81.07       94.24      7.06 o
   3   4  18      569.34      550.19     12.11 o
   4   4  18        0.87        9.10      2.42 o
   5   4  18      148.70      146.82      3.74 o
  -6   5  18      308.96      286.24     12.13 o
  -5   5  18      117.06      119.68      5.32 o
  -4   5  18      656.84      632.22     31.17 o
  -3   5  18      120.74      136.66      8.12 o
  -2   5  18      878.20      887.97     29.23 o
  -1   5  18        5.87       16.06      3.38 o
   0   5  18      850.04      867.21     32.70 o
   1   5  18       23.61       23.81      3.15 o
   2   5  18      420.82      417.97     10.99 o
   3   5  18       35.97       36.06      3.30 o
   4   5  18      282.91      281.29      5.13 o
   5   5  18       42.86       48.26     10.38 o
  -6   6  18       52.26       54.72      7.33 o
  -5   6  18      249.62      242.63      7.52 o
  -4   6  18      224.99      205.18     16.40 o
  -3   6  18      909.43      853.16     37.52 o
  -2   6  18        8.94       13.29      3.50 o
  -1   6  18      598.15      586.48     13.55 o
   0   6  18        3.15       10.03      3.12 o
   1   6  18      687.66      686.56     23.62 o
   2   6  18       76.41       89.57      5.59 o
   3   6  18      122.33      125.84      4.19 o
   4   6  18       41.61       45.02      3.60 o
  -5   7  18       36.77       37.43      5.45 o
  -4   7  18      396.50      356.86     21.87 o
  -3   7  18      136.27      132.90      9.63 o
  -2   7  18      525.65      514.22     28.77 o
  -1   7  18        0.56        1.64      8.46 o
   0   7  18      927.54      900.59     29.45 o
   1   7  18       36.66       38.90      3.04 o
   2   7  18      184.59      168.35      8.35 o
   3   7  18        0.50       14.53      3.83 o
  -4   8  18       96.07      107.09     11.86 o
  -3   8  18      635.81      569.47     56.11 o
  -2   8  18       35.14       40.64      4.37 o
  -1   8  18      335.37      303.08      3.84 o
   0   8  18        0.22        3.60      5.12 o
   1   8  18      549.75      572.09     14.36 o
   2   8  18       26.41       35.21      3.98 o
  -3   9  18       32.39       50.50      7.23 o
  -2   9  18      424.45      426.70     17.37 o
  -1   9  18       51.66       48.13      4.14 o
   0   9  18      513.62      456.98     11.46 o
   1   9  18       19.35       16.57      4.96 o
  -7   1  19        3.94        9.53      4.04 o
  -6   1  19        2.39        7.43      4.49 o
  -5   1  19        6.88       11.98      4.49 o
  -4   1  19        4.01        8.39      4.26 o
  -3   1  19        2.04        1.52      7.22 o
  -2   1  19       48.78       45.09      3.52 o
  -1   1  19        0.03        1.53      5.51 o
   0   1  19        2.69        9.20      6.82 o
   1   1  19       12.90       20.47      3.67 o
   2   1  19        0.18        4.94      2.68 o
   3   1  19       58.50       54.45      3.54 o
   4   1  19        2.54       10.47      4.07 o
   5   1  19        2.84        8.78      3.64 o
  -7   2  19        0.97       -2.43      5.41 o
  -6   2  19        0.67        5.29      4.76 o
  -5   2  19       33.47       38.30      4.54 o
  -4   2  19       40.86       56.78      5.94 o
  -3   2  19       57.08       49.80      2.59 o
  -2   2  19        8.06       11.38      3.46 o
  -1   2  19       23.53       23.12      2.47 o
   0   2  19       36.01       40.89      4.14 o
   1   2  19        4.65        7.72      2.85 o
   2   2  19       14.90       18.62      2.55 o
   3   2  19        4.91        1.01      4.14 o
   4   2  19       20.70       29.13      4.29 o
   5   2  19       25.81       29.28      4.70 o
  -7   3  19        1.66        9.39      7.98 o
  -6   3  19        6.81       12.53      5.18 o
  -5   3  19        1.32        0.81      3.83 o
  -4   3  19       19.14       20.44      4.38 o
  -3   3  19       11.25       17.79      3.04 o
  -2   3  19       25.55       24.91      3.75 o
  -1   3  19       12.00       16.29      5.53 o
   0   3  19        1.18        4.08      2.89 o
   1   3  19        1.25        4.38      2.76 o
   2   3  19        0.03        5.98      4.34 o
   3   3  19       35.29       40.23      3.01 o
   4   3  19       88.01       76.86      2.93 o
   5   3  19       43.74       41.75      3.23 o
  -6   4  19        0.27        3.98      4.87 o
  -5   4  19        0.12       -0.74      3.97 o
  -4   4  19       51.25       59.95      4.72 o
  -3   4  19       52.62       56.89      8.25 o
  -2   4  19       63.03       73.12      3.61 o
  -1   4  19        2.24        8.55      3.46 o
   0   4  19       81.98       89.07      4.82 o
   1   4  19       55.19       57.22      3.18 o
   2   4  19        1.44        3.75      2.57 o
   3   4  19        4.08        9.46      3.12 o
   4   4  19        4.95        6.64      3.07 o
  -6   5  19        6.03        8.68      3.90 o
  -5   5  19        0.08        3.32      8.26 o
  -4   5  19       11.39       16.21      3.94 o
  -3   5  19       28.90       34.01      3.23 o
  -2   5  19        6.11       10.94      3.07 o
  -1   5  19        4.52       10.89      4.76 o
   0   5  19      126.82      139.00     10.28 o
   1   5  19        2.23        1.98      2.52 o
   2   5  19        1.57       -0.45      3.68 o
   3   5  19       16.81       15.41      2.49 o
   4   5  19       36.52       39.75      4.18 o
  -5   6  19        3.22       10.46      4.84 o
  -4   6  19       23.93       23.63      3.89 o
  -3   6  19       44.70       47.38      3.84 o
  -2   6  19        1.42        5.48      3.15 o
  -1   6  19        0.48        2.39      3.08 o
   0   6  19        3.67       14.98      3.24 o
   1   6  19       76.72       71.37      3.45 o
   2   6  19        7.35       11.70      3.23 o
   3   6  19       10.34       11.87      3.46 o
  -4   7  19       32.39       34.71      7.13 o
  -3   7  19        3.41        3.37      3.33 o
  -2   7  19        9.10        5.71      3.86 o
  -1   7  19       14.45       17.44      3.31 o
   0   7  19       65.49       62.82     11.29 o
   1   7  19        4.34        9.00      3.04 o
   2   7  19       11.19       14.53      3.91 o
  -3   8  19       49.92       49.22      6.78 o
  -2   8  19        7.90       11.75      3.50 o
  -1   8  19       18.42       17.21      4.51 o
   0   8  19        0.59        4.35      3.45 o
   1   8  19       44.89       37.39      5.33 o
  -7   0  20      139.87      148.91      8.02 o
  -6   0  20       79.17      114.22      7.18 o
  -5   0  20      149.20      122.83      6.91 o
  -4   0  20      357.01      350.89      7.75 o
  -3   0  20      710.58      742.24      7.67 o
  -2   0  20      850.45      826.09     28.72 o
  -1   0  20       61.86       88.04     17.09 o
   0   0  20      627.05      559.98      4.76 o
   1   0  20      218.82      231.97      4.99 o
   2   0  20      867.90      858.67     15.55 o
   3   0  20        4.93        0.82      3.67 o
   4   0  20      150.67      155.41     12.29 o
  -7   1  20       14.17       26.33      8.20 o
  -6   1  20      328.88      354.96      5.94 o
  -5   1  20      269.49      262.47      5.43 o
  -4   1  20      153.09      163.35      6.84 o
  -3   1  20      360.48      397.30      8.42 o
  -2   1  20      494.85      489.73      9.50 o
  -1   1  20      774.51      707.05     15.90 o
   0   1  20       81.91      103.33      7.25 o
   1   1  20      706.73      736.02     12.61 o
   2   1  20       18.12       31.21      6.76 o
   3   1  20      305.53      293.82     10.51 o
   4   1  20        0.14        4.50      3.00 o
  -6   2  20      142.41      158.34     13.18 o
  -5   2  20      351.01      371.31      5.82 o
  -4   2  20      273.66      282.46      5.38 o
  -3   2  20      347.14      367.94     11.28 o
  -2   2  20      822.07      798.19     43.63 o
  -1   2  20       67.60       70.41      3.18 o
   0   2  20      375.27      368.47      9.18 o
   1   2  20      162.45      154.56      5.65 o
   2   2  20      668.15      641.52      6.51 o
   3   2  20        0.43       -0.60      3.48 o
   4   2  20      215.83      198.36      8.53 o
  -6   3  20      422.77      389.83     15.59 o
  -5   3  20      335.38      367.30      5.94 o
  -4   3  20      365.64      395.46      5.77 o
  -3   3  20      529.67      520.87     17.80 o
  -2   3  20      152.57      142.00      7.37 o
  -1   3  20      716.82      719.91     19.54 o
   0   3  20       83.21       98.89      2.70 o
   1   3  20      516.39      523.05     11.89 o
   2   3  20        1.05        3.23      3.68 o
   3   3  20      383.36      343.73      3.74 o
   4   3  20        3.02       -2.81      2.81 o
  -6   4  20      128.65      130.22      4.83 o
  -5   4  20      371.87      373.46      9.29 o
  -4   4  20      274.50      271.93     10.62 o
  -3   4  20      191.86      202.56      9.92 o
  -2   4  20      792.41      711.75     26.65 o
  -1   4  20       97.31      106.43      4.93 o
   0   4  20      566.08      550.22     18.95 o
   1   4  20       13.45       14.50      4.28 o
   2   4  20      463.56      454.79      4.88 o
   3   4  20        1.54       -1.92      5.80 o
   4   4  20      208.40      203.85      5.69 o
  -5   5  20      154.43      146.60     12.43 o
  -4   5  20      265.92      236.84      8.44 o
  -3   5  20      446.30      417.95      7.03 o
  -2   5  20       84.84       80.00      3.93 o
  -1   5  20      460.88      438.24      4.34 o
   0   5  20      130.34      144.14      3.61 o
   1   5  20      414.14      365.45     14.45 o
   2   5  20        0.76        1.78      2.93 o
   3   5  20      256.86      235.08      8.41 o
  -5   6  20      150.51      140.41     11.08 o
  -4   6  20      323.72      333.15     23.30 o
  -3   6  20      119.52      103.55      8.25 o
  -2   6  20      268.40      252.72      9.49 o
  -1   6  20      102.32       99.45      2.97 o
   0   6  20      607.86      572.48     18.70 o
   1   6  20       16.19       22.01      3.34 o
   2   6  20      183.22      158.11      6.62 o
  -3   7  20      369.25      374.30     14.44 o
  -2   7  20       95.08       86.06      4.03 o
  -1   7  20      207.14      180.00      7.68 o
   0   7  20       49.59       45.27      5.30 o
   1   7  20      416.56      362.75     13.42 o
  -6   1  21        2.17       -0.14      4.96 o
  -5   1  21        1.83       -0.34      9.86 o
  -4   1  21        2.65        9.84      3.16 o
  -3   1  21       12.79       11.40      3.63 o
  -2   1  21        0.26       -3.55      3.55 o
  -1   1  21       12.40       19.87      2.75 o
   0   1  21       10.26       15.90      3.78 o
   1   1  21        2.08       -2.82      3.16 o
   2   1  21        0.10        0.00      2.61 o
   3   1  21        0.15       -2.83      4.82 o
   4   1  21        1.20        1.87      5.61 o
  -6   2  21       22.96       34.10      4.99 o
  -5   2  21       10.09        7.71      3.88 o
  -4   2  21        1.75        0.37      3.69 o
  -3   2  21       31.45       53.63      4.98 o
  -2   2  21        9.91       14.73      3.61 o
  -1   2  21       30.08       36.08      2.91 o
   0   2  21        3.77        9.01      3.02 o
   1   2  21       22.72       30.31      4.78 o
   2   2  21        1.60        1.33      3.31 o
   3   2  21       10.84       18.74      6.60 o
  -6   3  21        0.02        1.29      7.21 o
  -5   3  21        3.24        5.39      4.92 o
  -4   3  21       21.21       26.48      4.80 o
  -3   3  21       12.85        9.44      3.22 o
  -2   3  21        9.86       14.83      4.83 o
  -1   3  21        3.48        1.45      3.70 o
   0   3  21       14.36       17.12      3.62 o
   1   3  21       17.98       22.61      4.35 o
   2   3  21       16.80       17.03      3.36 o
   3   3  21        0.27       -1.17      2.75 o
  -5   4  21       16.02       26.93      5.69 o
  -4   4  21        3.22        1.95      5.77 o
  -3   4  21        6.53        8.31      3.31 o
  -2   4  21        7.55       11.06      3.25 o
  -1   4  21       24.61       35.56      4.41 o
   0   4  21       62.37       74.92     10.07 o
   1   4  21        6.05        5.12      2.93 o
   2   4  21        1.81        2.67      2.96 o
   3   4  21        7.92        9.47      3.14 o
  -5   5  21        1.53       -6.93      6.93 o
  -4   5  21       41.95       47.75      5.97 o
  -3   5  21       12.40       14.18      3.90 o
  -2   5  21        5.04        6.84      3.73 o
  -1   5  21        0.18        6.47      6.13 o
   0   5  21       18.05       14.76      2.79 o
   1   5  21       30.27       26.95      3.44 o
   2   5  21        0.27        5.18      3.40 o
  -4   6  21       78.58       77.00      7.05 o
  -3   6  21        4.05        0.91      3.47 o
  -2   6  21       12.88       13.11      4.51 o
  -1   6  21        4.37        8.20      3.35 o
   0   6  21       74.00       69.38      7.54 o
   1   6  21        0.32        4.95      3.42 o
  -2   7  21       24.00       28.87      3.28 o
  -1   7  21       32.21       44.36      4.15 o
   0   7  21        1.39       -5.06      7.13 o
  -5   0  22      129.55       94.08      5.43 o
  -4   0  22      250.44      274.90      7.80 o
  -3   0  22      262.97      327.25      7.82 o
  -2   0  22      223.38      213.35     12.14 o
  -1   0  22      206.38      190.23      4.99 o
   0   0  22      167.68      193.22     17.10 o
   1   0  22      322.79      337.56      5.51 o
   2   0  22       47.86       43.60      4.78 o
   3   0  22       78.05       74.12     11.31 o
  -5   1  22      214.61      209.50      5.68 o
  -4   1  22       92.39       88.77      4.27 o
  -3   1  22      446.98      474.53     15.63 o
  -2   1  22      432.47      417.12     12.29 o
  -1   1  22       64.84       68.68      4.74 o
   0   1  22      204.56      196.06      3.97 o
   1   1  22      206.53      188.65      6.30 o
   2   1  22      289.12      254.11      5.97 o
   3   1  22        9.83       18.02      5.20 o
  -5   2  22       32.60       31.38      4.96 o
  -4   2  22      409.67      410.58      5.35 o
  -3   2  22      128.59      132.97      3.70 o
  -2   2  22      413.52      383.83     10.79 o
  -1   2  22      239.39      225.49      4.90 o
   0   2  22      212.01      208.12      3.18 o
   1   2  22      374.58      371.88      9.55 o
   2   2  22       14.25       15.99      2.58 o
   3   2  22      106.25       96.67      5.69 o
  -5   3  22      360.75      347.85      6.24 o
  -4   3  22       12.23       13.90      4.83 o
  -3   3  22      578.67      560.24     26.26 o
  -2   3  22      222.31      215.49     10.71 o
  -1   3  22      381.82      399.72     20.80 o
   0   3  22      191.09      183.77      3.46 o
   1   3  22       78.13       80.73      3.83 o
   2   3  22      248.64      209.49      3.86 o
  -4   4  22      331.71      370.76      6.09 o
  -3   4  22      117.97      100.33      3.34 o
  -2   4  22      269.60      237.15      8.43 o
  -1   4  22      308.61      285.08     18.29 o
   0   4  22      201.38      189.33      9.89 o
   1   4  22      276.08      247.54     19.44 o
   2   4  22       18.79       12.78      3.39 o
  -3   5  22      207.64      190.90     15.32 o
  -2   5  22      263.95      253.71     11.73 o
  -1   5  22      225.13      230.62     13.78 o
   0   5  22      431.83      399.81     23.29 o
   1   5  22       26.07       24.99      3.59 o
  -1   6  22      262.76      228.62      6.62 o
  -4   1  23        2.38        7.05     13.11 o
  -3   1  23        0.32       -2.47     13.14 o
  -2   1  23       11.69       10.92      3.28 o
  -1   1  23       11.23       15.01      2.54 o
   0   1  23       15.89       17.68      3.03 o
   1   1  23       10.07       10.44      4.06 o
   2   1  23        1.08        0.86      2.65 o
  -4   2  23       10.66       16.81      5.86 o
  -3   2  23       48.67       32.11      4.95 o
  -2   2  23        1.91        7.83      3.90 o
  -1   2  23       17.73       28.00      3.94 o
   0   2  23        8.15        8.86      4.34 o
   1   2  23       13.42       15.57      3.56 o
   2   2  23        0.91        7.86     14.90 o
  -4   3  23        1.79        7.77      3.55 o
  -3   3  23        0.35        5.57      3.10 o
  -2   3  23        0.74        4.95      4.66 o
  -1   3  23       14.81       29.48      6.40 o
   0   3  23       11.82       15.02      3.75 o
   1   3  23       17.75       25.32      3.11 o
  -3   4  23        2.54        5.54      3.46 o
  -2   4  23        3.15        9.25      6.25 o
  -1   4  23        0.05       10.46      3.99 o
   0   4  23        0.92       11.44      4.02 o
  -3   0  24      588.59      564.81      9.31 o
  -2   0  24       82.24       83.91      7.38 o
  -1   0  24      224.17      214.97     11.99 o
   0   0  24      167.13      154.60     18.50 o
  -3   1  24       18.46       23.15      5.08 o
  -2   1  24      318.82      296.04      6.45 o
  -1   1  24       72.99       53.82      3.18 o
   0   1  24      293.34      261.20      6.22 o
  -2   2  24       43.26       37.87      3.93 o
  -1   2  24      232.12      237.40      6.66 o
   0   2  24       41.43       43.71      6.67 o
 
